# Supplementary material for: Genome-Wide Analyses of Aspartic Proteases on Potato Genome (Solanum tuberosum): Generating New Tools to Improve the Resistance of Plants to Abiotic Stress
Source: Plants (Basel). 2022 Feb 18;11(4):544. doi: 10.3390/plants11040544 (PMC8875628; doi:10.3390/plants11040544)
Supplement: Supplementary file 1 [file plants-11-00544-s001.zip]

Archive with 3 entries (3 files):
- Supplementary Tables S3- S8.xlsx
- Table S1_final.pdf
- Table S2_final.pdf
