# Supplementary material for: Genome-Wide Analyses of Aspartic Proteases on Potato Genome (Solanum tuberosum): Generating New Tools to Improve the Resistance of Plants to Abiotic Stress
Source: Plants (Basel). 2022 Feb 18;11(4):544. doi: 10.3390/plants11040544 (PMC8875628; doi:10.3390/plants11040544)
Supplement: Supplementary file 1 [file plants-11-00544-s001.zip › Supplementary Tables S3- S8.xlsx]

## Sheet: S3
Table S3: Hidden Markov Model (HMMER3.1) profile tested against TAIR 10 2010-12-2014 peptide database.
# hmmsearch :: search profile(s) against a sequence database
# HMMER 3.1b2 (February 2015); http://hmmer.org/
# Copyright (C) 2015 Howard Hughes Medical Institute.
# Freely distributed under the GNU General Public License (GPLv3).
# - - - - - - - - - - - - - - - - - - - - - - - - - - - - - - - - - - - -
# query HMM file: all.hmm
# target sequence database: TAIR10_pep_20101214
# output directed to file: arabidopsis
# - - - - - - - - - - - - - - - - - - - - - - - - - - - - - - - - - - - -
Query: alineamiento3 [M=431]
Scores for complete sequences (score includes all domains):
--- full sequence --- --- best 1 domain --- -#dom-
E-value score bias E-value score bias exp N Sequence Description
------- ------ ----- ------- ------ ----- ---- -- -------- -----------
3.5e-173 577.4 15.9 1.1e-87 295.7 4.7 2.1 2 AT2G28220.1 | Symbols: | Eukaryotic aspartyl protease famil
6.2e-149 497.5 0.2 7.7e-149 497.2 0.2 1.1 1 AT3G50050.1 | Symbols: | Eukaryotic aspartyl protease famil
1.2e-146 490.0 0.0 1.4e-146 489.7 0.0 1.1 1 AT5G43100.1 | Symbols: | Eukaryotic aspartyl protease famil
9.6e-130 434.3 0.0 1.2e-129 434.0 0.0 1.0 1 AT1G49050.1 | Symbols: | Eukaryotic aspartyl protease famil
3.8e-129 432.3 0.1 4.6e-129 432.0 0.1 1.0 1 AT1G01300.1 | Symbols: | Eukaryotic aspartyl protease famil
9.4e-128 427.7 5.5 1.2e-127 427.4 5.5 1.0 1 AT1G25510.1 | Symbols: | Eukaryotic aspartyl protease famil
2.1e-127 426.6 1.9 2.6e-127 426.3 1.9 1.0 1 AT3G61820.1 | Symbols: | Eukaryotic aspartyl protease famil
1e-126 424.3 0.1 1.2e-126 424.1 0.1 1.0 1 AT5G22850.1 | Symbols: | Eukaryotic aspartyl protease famil
2.8e-126 422.9 1.6 3.4e-126 422.6 1.6 1.0 1 AT5G36260.1 | Symbols: | Eukaryotic aspartyl protease famil
2.9e-126 422.8 3.5 3.3e-126 422.7 3.5 1.0 1 AT3G59080.1 | Symbols: | Eukaryotic aspartyl protease famil
1e-124 417.7 1.2 1.2e-124 417.6 1.2 1.0 1 AT1G65240.1 | Symbols: | Eukaryotic aspartyl protease famil
7.6e-124 414.9 4.2 1.1e-123 414.3 4.2 1.2 1 AT2G42980.1 | Symbols: | Eukaryotic aspartyl protease famil
9.3e-124 414.6 1.7 1.1e-123 414.3 1.7 1.0 1 AT3G02740.1 | Symbols: | Eukaryotic aspartyl protease famil
4.6e-123 412.3 8.6 5.6e-123 412.0 8.6 1.1 1 AT3G18490.1 | Symbols: | Eukaryotic aspartyl protease famil
7.7e-122 408.3 1.0 9.2e-122 408.0 1.0 1.0 1 AT1G49050.2 | Symbols: | Eukaryotic aspartyl protease famil
1.2e-120 404.4 0.0 1.5e-120 404.0 0.0 1.0 1 AT2G36670.2 | Symbols: | Eukaryotic aspartyl protease famil
4.9e-120 402.3 0.0 6e-120 402.0 0.0 1.0 1 AT1G08210.1 | Symbols: | Eukaryotic aspartyl protease famil
1.2e-118 397.8 0.1 1.5e-118 397.4 0.1 1.0 1 AT2G36670.1 | Symbols: | Eukaryotic aspartyl protease famil
1.9e-117 393.8 0.0 2.1e-117 393.7 0.0 1.0 1 AT3G20015.1 | Symbols: | Eukaryotic aspartyl protease famil
3.4e-117 392.9 11.2 3.8e-117 392.8 11.2 1.0 1 AT5G33340.1 | Symbols: CDR1 | Eukaryotic aspartyl protease f
4.4e-116 389.3 8.6 4.9e-116 389.1 8.6 1.0 1 AT1G64830.1 | Symbols: | Eukaryotic aspartyl protease famil
2.4e-115 386.9 1.5 2.9e-115 386.6 1.5 1.0 1 AT2G03200.1 | Symbols: | Eukaryotic aspartyl protease famil
2.8e-115 386.6 11.1 3.4e-115 386.3 11.1 1.0 1 AT5G10770.1 | Symbols: | Eukaryotic aspartyl protease famil
6.5e-114 382.1 0.1 8.2e-114 381.8 0.1 1.0 1 AT2G17760.1 | Symbols: | Eukaryotic aspartyl protease famil
2.6e-113 380.1 12.6 3.1e-113 379.9 12.6 1.0 1 AT5G10760.1 | Symbols: | Eukaryotic aspartyl protease famil
3.9e-113 379.6 10.6 5.2e-113 379.2 10.6 1.0 1 AT1G31450.1 | Symbols: | Eukaryotic aspartyl protease famil
1e-111 374.9 0.0 1.1e-111 374.8 0.0 1.0 1 AT3G25700.1 | Symbols: | Eukaryotic aspartyl protease famil
1.7e-111 374.2 0.0 2e-111 373.9 0.0 1.0 1 AT1G05840.1 | Symbols: | Eukaryotic aspartyl protease famil
2.3e-111 373.7 8.0 2.6e-111 373.6 8.0 1.0 1 AT2G35615.1 | Symbols: | Eukaryotic aspartyl protease famil
2.2e-110 370.5 0.0 2.5e-110 370.3 0.0 1.0 1 AT3G51330.1 | Symbols: | Eukaryotic aspartyl protease famil
1.8e-109 367.5 0.4 7.4e-85 286.4 0.0 2.0 2 AT3G59080.2 | Symbols: | Eukaryotic aspartyl protease famil
3.9e-109 366.4 1.5 4.4e-109 366.2 1.5 1.0 1 AT3G54400.1 | Symbols: | Eukaryotic aspartyl protease famil
1.3e-108 364.7 0.0 1.4e-108 364.5 0.0 1.0 1 AT4G33490.2 | Symbols: | Eukaryotic aspartyl protease famil
1.9e-108 364.1 0.2 2.3e-108 363.8 0.2 1.0 1 AT3G12700.1 | Symbols: | Eukaryotic aspartyl protease famil
1.2e-107 361.4 3.2 1.4e-107 361.3 3.2 1.0 1 AT1G09750.1 | Symbols: | Eukaryotic aspartyl protease famil
3.8e-106 356.5 0.1 4.7e-106 356.2 0.1 1.0 1 AT5G07030.1 | Symbols: | Eukaryotic aspartyl protease famil
4.6e-106 356.3 6.2 5.7e-106 356.0 6.2 1.0 1 AT4G35880.1 | Symbols: | Eukaryotic aspartyl protease famil
4.9e-106 356.2 8.4 5.5e-106 356.0 8.4 1.0 1 AT1G79720.1 | Symbols: | Eukaryotic aspartyl protease famil
4e-103 346.6 0.0 4.7e-103 346.4 0.0 1.0 1 AT1G77480.2 | Symbols: | Eukaryotic aspartyl protease famil
4.2e-103 346.5 0.0 5e-103 346.3 0.0 1.0 1 AT1G77480.1 | Symbols: | Eukaryotic aspartyl protease famil
4.4e-102 343.1 0.9 6e-102 342.7 0.9 1.1 1 AT4G16563.1 | Symbols: | Eukaryotic aspartyl protease famil
5.7e-102 342.8 0.2 6.4e-102 342.6 0.2 1.0 1 AT2G23945.1 | Symbols: | Eukaryotic aspartyl protease famil
7.4e-102 342.4 0.0 8.8e-102 342.2 0.0 1.0 1 AT1G44130.1 | Symbols: | Eukaryotic aspartyl protease famil
1.5e-101 341.4 6.4 1.9e-101 341.1 6.4 1.1 1 AT2G28010.1 | Symbols: | Eukaryotic aspartyl protease famil
6.5e-101 339.3 0.1 7.4e-101 339.1 0.1 1.0 1 AT3G51350.1 | Symbols: | Eukaryotic aspartyl protease famil
6.3e-100 336.0 6.4 7.7e-100 335.8 6.4 1.0 1 AT5G10080.1 | Symbols: | Eukaryotic aspartyl protease famil
1.3e-99 335.0 0.7 1.5e-99 334.8 0.7 1.0 1 AT3G51340.1 | Symbols: | Eukaryotic aspartyl protease famil
2.1e-99 334.3 2.8 2.4e-99 334.1 2.8 1.0 1 AT2G28040.1 | Symbols: | Eukaryotic aspartyl protease famil
3e-99 333.8 0.1 3.7e-99 333.5 0.1 1.0 1 AT4G30030.1 | Symbols: | Eukaryotic aspartyl protease famil
1.9e-98 331.2 0.0 2.2e-98 330.9 0.0 1.0 1 AT5G37540.1 | Symbols: | Eukaryotic aspartyl protease famil
1e-97 328.7 4.6 1.3e-97 328.5 4.6 1.0 1 AT3G51360.1 | Symbols: | Eukaryotic aspartyl protease famil
1.5e-97 328.2 0.5 1.8e-97 328.0 0.5 1.0 1 AT5G02190.1 | Symbols: EMB24	ATASP38	PCS1 | Eukaryotic asp
1.7e-97 328.1 7.2 2.1e-97 327.8 7.2 1.1 1 AT2G28030.1 | Symbols: | Eukaryotic aspartyl protease famil
2.9e-97 327.3 2.7 3.7e-97 326.9 2.7 1.0 1 AT5G45120.1 | Symbols: | Eukaryotic aspartyl protease famil
8.8e-97 325.7 0.0 1.1e-96 325.4 0.0 1.0 1 AT1G66180.1 | Symbols: | Eukaryotic aspartyl protease famil
2.4e-95 320.9 0.0 2.9e-95 320.7 0.0 1.0 1 AT4G33490.1 | Symbols: | Eukaryotic aspartyl protease famil
3e-95 320.7 0.4 3.3e-95 320.5 0.4 1.0 1 AT3G52500.1 | Symbols: | Eukaryotic aspartyl protease famil
1.7e-93 314.8 0.0 1.9e-93 314.7 0.0 1.0 1 AT4G30040.1 | Symbols: | Eukaryotic aspartyl protease famil
1.1e-92 312.2 2.2 1.3e-92 311.9 2.2 1.0 1 AT2G39710.1 | Symbols: | Eukaryotic aspartyl protease famil
2.9e-86 291.0 0.4 9.1e-47 160.9 1.7 2.0 2 AT3G42550.1 | Symbols: | Eukaryotic aspartyl protease famil
8.5e-79 266.4 0.0 3.4e-44 152.4 0.0 2.0 2 AT3G25700.2 | Symbols: | Eukaryotic aspartyl protease famil
7.1e-76 256.8 0.4 8e-76 256.6 0.4 1.0 1 AT4G12920.1 | Symbols: | Eukaryotic aspartyl protease famil
2.5e-48 166.0 0.1 3.5e-47 162.3 0.1 2.2 1 AT1G69100.1 | Symbols: | Eukaryotic aspartyl protease famil
2.2e-45 156.3 5.2 2.9e-45 155.9 5.2 1.1 1 AT5G24820.1 | Symbols: | Eukaryotic aspartyl protease famil
2.3e-40 139.8 2.2 1.3e-38 134.0 2.2 2.6 1 AT4G22050.1 | Symbols: | Eukaryotic aspartyl protease famil
2.9e-40 139.5 0.0 6.2e-40 138.4 0.0 1.4 1 AT5G19110.1 | Symbols: | Eukaryotic aspartyl protease famil
6.9e-40 138.2 0.2 7.8e-29 101.8 0.1 3.0 2 AT4G04460.2 | Symbols: | Saposin-like aspartyl protease fam
7.3e-40 138.1 0.3 8e-29 101.8 0.1 3.0 2 AT4G04460.1 | Symbols: | Saposin-like aspartyl protease fam
8.2e-40 138.0 0.3 1.2e-28 101.2 0.2 3.0 2 AT1G62290.1 | Symbols: | Saposin-like aspartyl protease fam
8.2e-40 138.0 0.3 1.2e-28 101.2 0.2 3.0 2 AT1G62290.2 | Symbols: | Saposin-like aspartyl protease fam
1.6e-39 137.0 0.0 1.8e-28 100.6 0.0 3.0 2 AT1G11910.1 | Symbols: APA1	ATAPA1 | aspartic proteinase A1
5e-39 135.4 1.4 1.3e-38 134.1 1.4 1.5 1 AT1G03220.1 | Symbols: | Eukaryotic aspartyl protease famil
3.6e-37 129.2 0.0 4.6e-37 128.9 0.0 1.0 1 AT5G19120.1 | Symbols: | Eukaryotic aspartyl protease famil
1.1e-36 127.7 0.0 2.6e-36 126.4 0.0 1.5 1 AT1G03230.1 | Symbols: | Eukaryotic aspartyl protease famil
2.1e-34 120.2 0.0 2.9e-34 119.7 0.0 1.1 1 AT5G48430.1 | Symbols: | Eukaryotic aspartyl protease famil
7.6e-33 115.0 0.1 1.4e-32 114.2 0.1 1.3 1 AT5G19100.1 | Symbols: | Eukaryotic aspartyl protease famil
9e-30 104.9 0.2 1.3e-29 104.4 0.2 1.1 1 AT3G12700.2 | Symbols: | Eukaryotic aspartyl protease famil
1.5e-21 77.8 0.2 1.8e-21 77.6 0.2 1.0 1 AT4G04985.1 | Symbols: | Eukaryotic aspartyl protease famil
Domain annotation for each sequence (and alignments):
>> AT2G28220.1 | Symbols: | Eukaryotic aspartyl protease family protein | chr2:12033953-12037527 FORWARD LENGTH=756
# score bias c-Evalue i-Evalue hmmfrom hmm to alifrom ali to envfrom env to acc
--- ------ ----- --------- --------- ------- ------- ------- ------- ------- ------- ----
1 ! 295.7 4.7 2.4e-90 1.1e-87 7 413 .. 21 402 .. 13 408 .. 0.90
2 ! 287.6 3.4 7.2e-88 3.3e-85 67 427 .. 413 755 .. 405 756 .] 0.94
Alignments for each domain:
== domain 1 score: 295.7 bits; conditional E-value: 2.4e-90
alineamiento3 7 alllllvllllsvslsetassssslslelkhrssasdsarvrrlskssskssvslplssgsdvlssglYytrlsiGtPpqefslvlDTGSdltWvq 102
++++l++ +++ + ++t ss + ++++l++r+s+s+s+r ++ + + +p+ + ++++ + Y+++l++GtPp e++ +DTGSdl+W+q
AT2G28220.1 21 TMIVLFLQIITCFLFTTTVSSPHGFTIDLIQRRSNSSSFRLSKNQ-----LQGASPYAD--TLFDYNIYLMKLQVGTPPFEIAAEIDTGSDLIWTQ 109
33333333333333367789**************99999986644.....778888888..999******************************** PP
alineamiento3 103 CspckkcykqsdplfdpskSstykkvsCssdlcsalessssCesekqCsYeieYgdgsstsGvLaedtltlgse..sqlsvqrvvfGCgtdqtg.. 194
C pc +cy+q dp+fdpskSst+++ +C k+C+Yei Y d+++++G+La++t+t++s+ + ++++++GCg +t
AT2G28220.1 110 CMPCPDCYSQFDPIFDPSKSSTFNEQRCH---------------GKSCHYEIIYEDNTYSKGILATETVTIHSTsgEPFVMAETTIGCGLHNTDld 190
***********************985555...............679***************************7777777***********9986 PP
alineamiento3 195 .lessqaadGilGLgrgklSlvsqlaskgiiknvfSyClgsresgggslvlGdkasps.sgvkftpllsnpkrstfYnvnltgisvggkklklpss 288
+ + +Gi+GL++g+ Sl+sq+ + +SyC+++ +g++++++G++a +g++ ++ +++++ fY++nl ++sv +++++ ++
AT2G28220.1 191 nSGFASSSSGIVGLNMGPRSLISQMDL--PYPGLISYCFSG--QGTSKINFGTNAIVAgDGTVAADMFIKKDNP-FYYLNLDAVSVEDNRIETLGT 281
556778899******************..************..799******999955579999***9988855.******************9*9 PP
alineamiento3 289 vfdesgeggtiiDSGttltylpeeayealkeaikkevselkkeadsdstldlCyslssevkkkfpevtlefkggaklelppenylievseegvvCL 384
f ++++g+++iDSG+t+ty+p ++++ +++a+++ v+++ + d++ ++ lCy e+ ++fp +t++f+gga+l+l++ n+++e++++g++CL
AT2G28220.1 282 PF-HAEDGNIVIDSGSTVTYFPVSYCNLVRKAVEQVVTAV-RVPDPSGNDMLCYFS--ETIDIFPVITMHFSGGADLVLDKYNMYMESNSGGLFCL 373
99.999**********************************.799999999****87..999*********************************** PP
alineamiento3 385 gilksskssltilGnivqqnflvvYDlen 413
+i+ +s ++ +i+Gn +q+nflv YD ++
AT2G28220.1 374 AIICNSPTQEAIFGNRAQNNFLVGYDSSS 402
**************************865 PP
== domain 2 score: 287.6 bits; conditional E-value: 7.2e-88
alineamiento3 67 sdvlssglYytrlsiGtPpqefslvlDTGSdltWvqCspckkcykqsdplfdpskSstykkvsCssdlcsalessssCesekqCsYeieYgdgsst 162
+++++ + Y+++l++GtPp e+ +DTGSd++W+qC pc +cy+q p+fdpskSst+++ +C+ ++C+Yei Y+d++++
AT2G28220.1 413 DTLYDYSIYLMKLQVGTPPFEIVAEIDTGSDIIWTQCMPCPNCYSQFAPIFDPSKSSTFREQRCN---------------GNSCHYEIIYADKTYS 493
37789999****************************************************97777...............569************* PP
alineamiento3 163 sGvLaedtltlgse..sqlsvqrvvfGCgtdqtg...lessqaadGilGLgrgklSlvsqlaskgiiknvfSyClgsresgggslvlGdkasps.s 252
+G+La++t+t+ s+ + ++++ +GCg d+t+ + + +Gi+GL++g+lSl+sq+ + +SyC+++ +g++++++G++a +
AT2G28220.1 494 KGILATETVTIPSTsgEPFVMAETKIGCGLDNTNlqySGFASSSSGIVGLNMGPLSLISQMDL--PYPGLISYCFSG--QGTSKINFGTNAIVAgD 585
**************7777777*************7766677899*******************..************..799******99995557 PP
alineamiento3 253 gvkftpllsnpkrstfYnvnltgisvggkklklpssvfdesgeggtiiDSGttltylpeeayealkeaikkevselkkeadsdstldlCyslssev 348
g++ ++ +++++ fY++nl ++sv ++ + ++ f ++++g+++iDSGttlty+p ++++ ++ea+++ v+++ k d s lCy ++
AT2G28220.1 586 GTVAADMFIKKDNP-FYYLNLDAVSVEDNLIATLGTPF-HAEDGNIFIDSGTTLTYFPMSYCNLVREAVEQVVTAV-KVPDMGSDNLLCYYS--DT 676
9999***9988855.*****************999999.999**********************************.68889999999***9..99 PP
alineamiento3 349 kkkfpevtlefkggaklelppenylievseegvvCLgilksskssltilGnivqqnflvvYDlensrvGfaksdCsele 427
++fp +t++f+gga+l+l++ n++ e+ ++g++CL+i ++ s +++Gn +q+nflv YD +++ ++f++++Cs l+
AT2G28220.1 677 IDIFPVITMHFSGGADLVLDKYNMYLETITGGIFCLAIGCNDPSMPAVFGNRAQNNFLVGYDPSSNVISFSPTNCSALW 755
99**************************999*********************************************987 PP
>> AT3G50050.1 | Symbols: | Eukaryotic aspartyl protease family protein | chr3:18554138-18557115 REVERSE LENGTH=632
# score bias c-Evalue i-Evalue hmmfrom hmm to alifrom ali to envfrom env to acc
--- ------ ----- --------- --------- ------- ------- ------- ------- ------- ------- ----
1 ! 497.2 0.2 1.7e-151 7.7e-149 3 430 .. 7 443 .. 5 444 .. 0.97
Alignments for each domain:
== domain 1 score: 497.2 bits; conditional E-value: 1.7e-151
alineamiento3 3 svllalllllvllllsvsl..........setassssslslelkhrssas....dsarvrrlskssskssvslplssgsdvlssglYytrlsiGtP 84
s + a+++ll++l l +s+ s+ta+s+++++++l+ ++++s s+ +r+l+ks+sks ++++++ ++d+l +g+Y+trl+iGtP
AT3G50050.1 7 SSIGATFSLLIYLSLPYSItagennllhqSPTARSRRPMVFPLFLSQPNSssrsISIPHRKLHKSDSKSLPHSRMRLYDDLLINGYYTTRLWIGTP 102
667789999999999999999*******9*******************9999998999************************************** PP
alineamiento3 85 pqefslvlDTGSdltWvqCspckkcykqsdplfdpskSstykkvsCssdlcsalessssCes.ekqCsYeieYgdgsstsGvLaedtltlgsesql 179
pq+f+l++D+GS++t+v+Cs+c++c k++dp+f+p++Ssty++v+C++d ++C++ ++qC+Ye+eY+++ss++GvL ed++++g+esql
AT3G50050.1 103 PQMFALIVDSGSTVTYVPCSDCEQCGKHQDPKFQPEMSSTYQPVKCNMD--------CNCDDdREQCVYEREYAEHSSSKGVLGEDLISFGNESQL 190
*************************************************........9***99********************************* PP
alineamiento3 180 svqrvvfGCgtdqtglessqaadGilGLgrgklSlvsqlaskgiiknvfSyClgsresgggslvlGdkaspssgvkftpllsnpkrstfYnvnltg 275
++qr+vfGC+t +tg+ +sq+adGi+GLg+g+lSlv+ql++kg+i+n+f++C+g+++ gggs++lG ++ps +++ft+ s+p+rs++Yn++ltg
AT3G50050.1 191 TPQRAVFGCETVETGDLYSQRADGIIGLGQGDLSLVDQLVDKGLISNSFGLCYGGMDVGGGSMILGGFDYPS-DMVFTD--SDPDRSPYYNIDLTG 283
**********************************************************************99.******..9************** PP
alineamiento3 276 isvggkklklpssvfdesgeggtiiDSGttltylpeeayealkeaikkevsel.kkeadsdstldlCysl.....ssevkkkfpevtlefkggakl 365
i+v+gk+l+l+s+vf +ge+g+++DSGtt++ylp++a++a++ea+++evs+l + + ++++ +d+C+++ +se +k+fp+v++ fk+g+++
AT3G50050.1 284 IRVAGKQLSLHSRVF--DGEHGAVLDSGTTYAYLPDAAFAAFEEAVMREVSTLkQIDGPDPNFKDTCFQVaasnyVSELSKIFPSVEMVFKSGQSW 377
***************..9***********************************77789************99888888****************** PP
alineamiento3 366 elppenylievsee.gvvCLgilksskssltilGnivqqnflvvYDlensrvGfaksdCseleerk 430
l+peny++++s++ g++CLg+++++k+++t+lG iv++n+lvvYD+ens+vGf++++Csel++r+
AT3G50050.1 378 LLSPENYMFRHSKVhGAYCLGVFPNGKDHTTLLGGIVVRNTLVVYDRENSKVGFWRTNCSELSDRL 443
*************9***********************************************99876 PP
>> AT5G43100.1 | Symbols: | Eukaryotic aspartyl protease family protein | chr5:17299264-17302718 FORWARD LENGTH=631
# score bias c-Evalue i-Evalue hmmfrom hmm to alifrom ali to envfrom env to acc
--- ------ ----- --------- --------- ------- ------- ------- ------- ------- ------- ----
1 ! 489.7 0.0 3.2e-149 1.4e-146 9 430 .. 4 424 .. 1 425 [. 0.96
Alignments for each domain:
== domain 1 score: 489.7 bits; conditional E-value: 3.2e-149
alineamiento3 9 llllvllllsvsl.....setassssslslelkhrssas....dsarvrrlskssskssvslplssgsdvlssglYytrlsiGtPpqefslvlDTG 95
++ll+ll++++++ + t++++s+++++l+++s ++ +++r+rrl+ +++ ++++++ ++d+ls+g+Y+trl+iGtPpqef+l++DTG
AT5G43100.1 4 SSLLLLLFTTTTIsifffDLTTADESPMIFPLSYSSLPPrprvEDFRRRRLH---QSQLPNAHMKLYDDLLSNGYYTTRLWIGTPPQEFALIVDTG 96
55566666666666788899****************9999***99*******...99*************************************** PP
alineamiento3 96 SdltWvqCspckkcykqsdplfdpskSstykkvsCssdlcsalessssCes.ekqCsYeieYgdgsstsGvLaedtltlgsesqlsvqrvvfGCgt 190
S++t+v+Cs+ck+c k++dp+f+p+ S++y+ ++C+ d ++C++ k C+Ye++Y+++ss+sGvL+ed++++g+esqls+qr+vfGC++
AT5G43100.1 97 STVTYVPCSTCKQCGKHQDPKFQPELSTSYQALKCNPD--------CNCDDeGKLCVYERRYAEMSSSSGVLSEDLISFGNESQLSPQRAVFGCEN 184
**************************************........9***99******************************************** PP
alineamiento3 191 dqtglessqaadGilGLgrgklSlvsqlaskgiiknvfSyClgsresgggslvlGdkaspssgvkftpllsnpkrstfYnvnltgisvggkklklp 286
++tg+ +sq+adGi+GLgrgklS+v+ql++kg+i++vfS+C+g++e ggg +vlG+ + p g++f++ s+p rs++Yn++l++++v+gk+lkl+
AT5G43100.1 185 EETGDLFSQRADGIMGLGRGKLSVVDQLVDKGVIEDVFSLCYGGMEVGGGAMVLGKISPPP-GMVFSH--SDPFRSPYYNIDLKQMHVAGKSLKLN 277
***********************************************************88.******..9************************* PP
alineamiento3 287 ssvfdesgeggtiiDSGttltylpeeayealkeaikkevsel.kkeadsdstldlCysl....ssevkkkfpevtlefkggaklelppenylievs 377
++vf +g++gt++DSGtt++y+p+ea+ a+k+a+ ke+++l + + ++++++d+C+s+ ++e++++fpe+++ef++g+kl l+penyl++++
AT5G43100.1 278 PKVF--NGKHGTVLDSGTTYAYFPKEAFIAIKDAVIKEIPSLkRIHGPDPNYDDVCFSGagrdVAEIHNFFPEIAMEFGNGQKLILSPENYLFRHT 371
****..***********************************976679************9988888****************************** PP
alineamiento3 378 ee.gvvCLgilksskssltilGnivqqnflvvYDlensrvGfaksdCseleerk 430
++ g++CLgi++++ +s+t+lG iv++n+lv+YD+en+++Gf k++Cs++++r+
AT5G43100.1 372 KVrGAYCLGIFPDR-DSTTLLGGIVVRNTLVTYDRENDKLGFLKTNCSDIWRRL 424
*9************.***********************************9975 PP
>> AT1G49050.1 | Symbols: | Eukaryotic aspartyl protease family protein | chr1:18150638-18153186 FORWARD LENGTH=583
# score bias c-Evalue i-Evalue hmmfrom hmm to alifrom ali to envfrom env to acc
--- ------ ----- --------- --------- ------- ------- ------- ------- ------- ------- ----
1 ! 434.0 0.0 2.7e-132 1.2e-129 7 430 .. 89 575 .. 82 576 .. 0.95
Alignments for each domain:
== domain 1 score: 434.0 bits; conditional E-value: 2.7e-132
alineamiento3 7 alllllvllllsvsl.................setassssslslelkhrssasdsarvrrls................................ks 53
++ll+v++++sv+ +++ ++++s++++++h+ +a +++++r+l+ s
AT1G49050.1 89 GISLLAVAFYASVFPnsvqmfrvspdernrddDDNLRETASFVFPVYHKLRA-REFHERILEedlglenenfvesmdlelvnpvkvndvlstsaGS 183
5667777777777778888999999******99*****************97.7899999999999999***********************9999 PP
alineamiento3 54 sskssvslplssgsdvlssglYytrlsiGtPp..qefslvlDTGSdltWvqC.spckkcykqsdplfdpskSstykkvsCssdlcsaless...ss 143
++s++ +p+++ +v+++glYytr+ +G+P+ q+++l++DTGS+ltW+qC +pc++c+k +++l++p+k++ v++s+++c +++++ ++
AT1G49050.1 184 IDSSTTIFPVGG--NVYPDGLYYTRILVGKPEdgQYYHLDIDTGSELTWIQCdAPCTSCAKGANQLYKPRKDN---LVRSSEAFCVEVQRNqltEH 274
99**********..99***************999******************999*****************7...******************** PP
alineamiento3 144 CesekqCsYeieYgdgsstsGvLaedtltlgsesqlsv..qrvvfGCgtdqtg..lessqaadGilGLgrgklSlvsqlaskgiiknvfSyClgsr 235
Ce+++qC+YeieY+d+s+++GvL++d+++l+ + ++s+ +++vfGCg+dq+g l++ ++dGilGL+r+k+Sl+sqlas+gii+nv+++Cl+s+
AT1G49050.1 275 CENCHQCDYEIEYADHSYSMGVLTKDKFHLKLH-NGSLaeSDIVFGCGYDQQGllLNTLLKTDGILGLSRAKISLPSQLASRGIISNVVGHCLASD 369
*********************************.555557**************99**************************************** PP
alineamiento3 236 esgggslvlGdkaspssgvkftpllsnpkrstfYnvnltgisvggkklklpssvfdesgeggtiiDSGttltylpeeayealkeaikkevselkke 331
+g+g++++G++ +ps+g++++p+l++++ + +Y++++t++s+g+ +l+l++ ++++ g++++D+G+++ty+p++ay++l++++++ + + ++
AT1G49050.1 370 LNGEGYIFMGSDLVPSHGMTWVPMLHDSRLD-AYQMQVTKMSYGQGMLSLDG---ENGRVGKVLFDTGSSYTYFPNQAYSQLVTSLQEVSGLELTR 461
*****************************99.******************99...789********************************99999* PP
alineamiento3 332 adsdstldlCysl........ssevkkkfpevtlefkgg.....aklelppenylievseegvvCLgilkss...kssltilGnivqqnflvvYDl 411
+dsd+tl++C+++ s+vkk+f+++tl+++++ +kl ++pe+yli +++ g+vCLgil++s ++s++ilG+i+++++l+vYD+
AT1G49050.1 462 DDSDETLPICWRAktnfpfssLSDVKKFFRPITLQIGSKwliisRKLLIQPEDYLIISNK-GNVCLGILDGSsvhDGSTIILGDISMRGHLIVYDN 556
*************99999854444**********************************98.*********************************** PP
alineamiento3 412 ensrvGfaksdCseleerk 430
++r+G++ksdC++ +e++
AT1G49050.1 557 VKRRIGWMKSDCVRPREID 575
*************998876 PP
>> AT1G01300.1 | Symbols: | Eukaryotic aspartyl protease family protein | chr1:117065-118522 FORWARD LENGTH=485
# score bias c-Evalue i-Evalue hmmfrom hmm to alifrom ali to envfrom env to acc
--- ------ ----- --------- --------- ------- ------- ------- ------- ------- ------- ----
1 ! 432.0 0.1 1e-131 4.6e-129 10 424 .. 13 485 .] 5 485 .] 0.93
Alignments for each domain:
== domain 1 score: 432.0 bits; conditional E-value: 1e-131
alineamiento3 10 lllvllllsvsl......................................setassssslslelkhrssas...............dsarvrrls. 51
++++l l s+s+ ++++ssss++l+l h ++ s ds+rv+++
AT1G01300.1 13 CFFFLSLPSFSSlpsfqtlfpnshslpcaspvsfqpdsdsesllesefesGSDSESSSSITLNLDHIDALSsnktpdelfssrlqrDSRRVKSIAt 108
33333333344467777777888888888888888888888888888887889999************99999***99999999998888888889 PP
alineamiento3 52 ...........kssskssvslplssgsdvlssglYytrlsiGtPpqefslvlDTGSdltWvqCspckkcykqsdplfdpskSstykkvsCssdlcs 136
++ +++ +s+ + sg + ++sg+Y+trl +GtP++++++vlDTGSd++W+qC+pc++cy+qsdp+fdp+kS+ty +++Css++c+
AT1G01300.1 109 laaqipgrnvtHAPRPGGFSSSVVSGLS-QGSGEYFTRLGVGTPARYVYMVLDTGSDIVWLQCAPCRRCYSQSDPIFDPRKSKTYATIPCSSPHCR 203
9999999999999999*********999.******************************************************************* PP
alineamiento3 137 alessssCes.ekqCsYeieYgdgsstsGvLaedtltlgsesqlsvqrvvfGCgtdqtglessqaadGilGLgrgklSlvsqlaskgiiknvfSyC 231
+l+s + C++ +k+C Y+++Ygdgs+t G+++++tlt++ + +v+ v++GCg+d++g +++a+G+lGLg+gklS++ q+++ +++++fSyC
AT1G01300.1 204 RLDS-AGCNTrRKTCLYQVSYGDGSFTVGDFSTETLTFRRN---RVKGVALGCGHDNEG--LFVGAAGLLGLGKGKLSFPGQTGH--RFNQKFSYC 291
**88.9***99******************************...***************..************************..********* PP
alineamiento3 232 lgsresgg..gslvlGdkaspssgvkftpllsnpkrstfYnvnltgisvggkklk.lpssvf..desgeggtiiDSGttltylpeeayealkeaik 322
l++r+ ++ +s+v+G++a+++ +ftpllsnpk +tfY+v l gisvgg++++ +++s+f d+ g+gg+iiDSGt++t+l ++ay a+++a++
AT1G01300.1 292 LVDRSASSkpSSVVFGNAAVSR-IARFTPLLSNPKLDTFYYVGLLGISVGGTRVPgVTASLFklDQIGNGGVIIDSGTSVTRLIRPAYIAMRDAFR 386
***9987789**********77.******************************998999************************************* PP
alineamiento3 323 kevselkkeadsdstldlCyslssevkkkfpevtlefkggaklelppenylievseegvvCLgilksskssltilGnivqqnflvvYDlensrvGf 418
+++l k+a++ s +d+C++ls+++++k+p+v l+f+g a+++lp++nyli+v+++g +C++++ + + l+i+Gni+qq+f+vvYDl++srvGf
AT1G01300.1 387 VGAKTL-KRAPDFSLFDTCFDLSNMNEVKVPTVVLHFRG-ADVSLPATNYLIPVDTNGKFCFAFAGTM-GGLSIIGNIQQQGFRVVYDLASSRVGF 479
******.79*****************************6.9***************************.*************************** PP
alineamiento3 419 aksdCs 424
a+ C+
AT1G01300.1 480 APGGCA 485
***995 PP
>> AT1G25510.1 | Symbols: | Eukaryotic aspartyl protease family protein | chr1:8959372-8960823 REVERSE LENGTH=483
# score bias c-Evalue i-Evalue hmmfrom hmm to alifrom ali to envfrom env to acc
--- ------ ----- --------- --------- ------- ------- ------- ------- ------- ------- ----
1 ! 427.4 5.5 2.6e-130 1.2e-127 8 423 .. 6 483 .] 2 483 .] 0.96
Alignments for each domain:
== domain 1 score: 427.4 bits; conditional E-value: 2.6e-130
alineamiento3 8 lllllvllllsvsl......................................setassssslslelkhrssas.................dsarvr 48
++++++++l+s+s+ ++t+s+sss+sl+l++r s+ d+arv+
AT1G25510.1 6 SFFFFIFFLTSHSSvfsrilpetsttttsilnvadsihrtkytssfrlnqqeEQTHSASSSFSLQLHSRVSVRgtehsdyksltlarlnrDTARVK 101
4666666666666689999999999*************************9999999999999999999998899999999998888888778887 PP
alineamiento3 49 rls.....................kssskssvslplssgsdvlssglYytrlsiGtPpqefslvlDTGSdltWvqCspckkcykqsdplfdpskSs 123
+l +++++++++pl sg++ ++sg+Y+tr+ iG+P++e+++vlDTGSd++W+qC+pc +cy+q++p+f+ps+Ss
AT1G25510.1 102 SLItrldlainniskadlkpistmYTTEEQDIEAPLISGTT-QGSGEYFTRVGIGKPAREVYMVLDTGSDVNWLQCTPCADCYHQTEPIFEPSSSS 196
77799999999999999999999988999*********888.****************************************************** PP
alineamiento3 124 tykkvsCssdlcsalessssCesekqCsYeieYgdgsstsGvLaedtltlgsesqlsvqrvvfGCgtdqtglessqaadGilGLgrgklSlvsqla 219
+y+++sC++++c+ale s+C+ + +C Ye++Ygdgs+t G++a++tlt+gs+ vq+v++GCg++++g +++a+G+lGLg g l l+sql+
AT1G25510.1 197 SYEPLSCDTPQCNALEV-SECR-NATCLYEVSYGDGSYTVGDFATETLTIGST---LVQNVAVGCGHSNEG--LFVGAAGLLGLGGGLLALPSQLN 285
***************88.99**.9*****************************...99*************..*********************** PP
alineamiento3 220 skgiiknvfSyClgsresgg.gslvlGdkaspssgvkftpllsnpkrstfYnvnltgisvggkklklpssvf..desgeggtiiDSGttltylpee 312
+ ++fSyCl++r+s++ +++ +G++ s ++ ++ pll+n++ +tfY++ ltgisvgg+ l++p+s f desg+gg+iiDSGt +t+l++e
AT1G25510.1 286 T-----TSFSYCLVDRDSDSaSTVDFGTSLS--PDAVVAPLLRNHQLDTFYYLGLTGISVGGELLQIPQSSFemDESGSGGIIIDSGTAVTRLQTE 374
*.....***********9999**********..67************************************************************* PP
alineamiento3 313 ayealkeaikkevselkkeadsdstldlCyslssevkkkfpevtlefkggaklelppenylievseegvvCLgilksskssltilGnivqqnflvv 408
+y++l++++ k + +l ++a + ++d+Cy+ls+++++ +p+v+++f gg+ l+lp++ny+i+v+++g++CL+++++ ssl+i+Gn++qq+++v+
AT1G25510.1 375 IYNSLRDSFVKGTLDL-EKAAGVAMFDTCYNLSAKTTVEVPTVAFHFPGGKMLALPAKNYMIPVDSVGTFCLAFAPTA-SSLAIIGNVQQQGTRVT 468
****************.79***********************************************************.***************** PP
alineamiento3 409 YDlensrvGfaksdC 423
+Dl+ns +Gf++++C
AT1G25510.1 469 FDLANSLIGFSSNKC 483
*************** PP
>> AT3G61820.1 | Symbols: | Eukaryotic aspartyl protease family protein | chr3:22880074-22881525 REVERSE LENGTH=483
# score bias c-Evalue i-Evalue hmmfrom hmm to alifrom ali to envfrom env to acc
--- ------ ----- --------- --------- ------- ------- ------- ------- ------- ------- ----
1 ! 426.3 1.9 5.7e-130 2.6e-127 8 423 .. 11 483 .] 5 483 .] 0.95
Alignments for each domain:
== domain 1 score: 426.3 bits; conditional E-value: 5.7e-130
alineamiento3 8 lllllvllllsvsl...........................setassssslslelkhrssas.................dsarvrrls........ 51
++++vl+++s+ + ++ ++s++sls++l+h ++ s ds rv++++
AT3G61820.1 11 FSVFAVLFFTSSASsqyqtlvvntlpssatlswpesesltdESLSESTTSLSVHLSHVDALSsfsdaspadlfnlrlqrDSLRVKSITslaavstg 106
44555555555555789999999999999999*****999888889999999*****999999**********99999988888888899999999 PP
alineamiento3 52 ......kssskssvslplssgsdvlssglYytrlsiGtPpqefslvlDTGSdltWvqCspckkcykqsdplfdpskSstykkvsCssdlcsaless 141
+ ++++ +s + sg + ++sg+Y++rl +GtP++++++vlDTGSd++W+qCspck cy+q+d +fdp+kS+t+ +v+C s+lc++l++s
AT3G61820.1 107 rnatkrTPRTAGGFSGAVISGLS-QGSGEYFMRLGVGTPATNVYMVLDTGSDVVWLQCSPCKACYNQTDAIFDPKKSKTFATVPCGSRLCRRLDDS 201
98887777788889999999999.9*********************************************************************** PP
alineamiento3 142 ssCes..ekqCsYeieYgdgsstsGvLaedtltlgsesqlsvqrvvfGCgtdqtglessqaadGilGLgrgklSlvsqlaskgiiknvfSyClgsr 235
s+C + +k+C Y+++Ygdgs+t+G+++++tlt++ +v +v +GCg+d++g +++a+G+lGLgrg lS++sq+++ +++ +fSyCl++r
AT3G61820.1 202 SECVTrrSKTCLYQVSYGDGSFTEGDFSTETLTFHGA---RVDHVPLGCGHDNEG--LFVGAAGLLGLGRGGLSFPSQTKN--RYNGKFSYCLVDR 290
****888******************************...***************..**********************99..************* PP
alineamiento3 236 esgg......gslvlGdkaspssgvkftpllsnpkrstfYnvnltgisvggkklk.lpssvf..desgeggtiiDSGttltylpeeayealkeaik 322
+s+g +++v+G++a+p+ +ftpll+npk +tfY+++l gisvgg++++ +++s f d++g+gg+iiDSGt++t+l+++ay al++a++
AT3G61820.1 291 TSSGssskppSTIVFGNAAVPK-TSVFTPLLTNPKLDTFYYLQLLGISVGGSRVPgVSESQFklDATGNGGVIIDSGTSVTRLTQPAYVALRDAFR 385
9999999*************99.9*****************************998999999********************************** PP
alineamiento3 323 kevselkkeadsdstldlCyslssevkkkfpevtlefkggaklelppenylievseegvvCLgilksskssltilGnivqqnflvvYDlensrvGf 418
+++l k+a+s s +d+C++ls+++++k+p+v ++f+gg +++lp++nyli+v++eg +C++++ + +sl+i+Gni+qq+f+v YDl srvGf
AT3G61820.1 386 LGATKL-KRAPSYSLFDTCFDLSGMTTVKVPTVVFHFGGG-EVSLPASNYLIPVNTEGRFCFAFAGTM-GSLSIIGNIQQQGFRVAYDLVGSRVGF 478
*****9.79*****************************98.9**************************.*************************** PP
alineamiento3 419 aksdC 423
++ C
AT3G61820.1 479 LSRAC 483
***99 PP
>> AT5G22850.1 | Symbols: | Eukaryotic aspartyl protease family protein | chr5:7633717-7636298 REVERSE LENGTH=493
# score bias c-Evalue i-Evalue hmmfrom hmm to alifrom ali to envfrom env to acc
--- ------ ----- --------- --------- ------- ------- ------- ------- ------- ------- ----
1 ! 424.1 0.1 2.6e-129 1.2e-126 7 428 .. 7 445 .. 1 448 [. 0.92
Alignments for each domain:
== domain 1 score: 424.1 bits; conditional E-value: 2.6e-129
alineamiento3 7 alllllvllllsvslsetassssslslelkhrssas...........dsarvrrlskssskssvslplssgsdvlssglYytrlsiGtPpqefslv 91
a+ +l+++ll +++l s + l+l++ +a+ d+ar+ rl +s + +++p++++ d + glYyt+l++GtPp++f+++
AT5G22850.1 7 AAAILICCLLPAAVL----SYGFPAALKLERVIPANhemelsqlkarDEARHGRLL-QSLGGVIDFPVDGTFDPFVVGLYYTKLRLGTPPRDFYVQ 97
555666666666666....44444444444444444444445677779*******9.8999*********************************** PP
alineamiento3 92 lDTGSdltWvqCspckkcykqsd.....plfdpskSstykkvsCssdlcsaless..ssCes.ekqCsYeieYgdgsstsGvLaedtltlgse... 176
+DTGSd++Wv+C++c+ c+++s ++fdp +S t++++sCs+++cs+ +s s C+ ++ C Y+++Ygdgs tsG++++d+l+++
AT5G22850.1 98 VDTGSDVLWVSCASCNGCPQTSGlqiqlNFFDPGSSVTASPISCSDQRCSWGIQSsdSGCSVqNNLCAYTFQYGDGSGTSGFYVSDVLQFDMIvgs 193
*******************988889999***********************999999****66******************************987 PP
alineamiento3 177 ..sqlsvqrvvfGCgtdqtg..lessqaadGilGLgrgklSlvsqlaskgiiknvfSyClgsresgggslvlGdkaspssgvkftpllsnpkrstf 268
+s++ vvfGC+t+qtg ++s++a+dGi+G+g++ +S++sqlas+gi+ +vfS+Cl++++ ggg+lvlG+ + ++++ftpl+++++ +
AT5G22850.1 194 slVPNSTAPVVFGCSTSQTGdlVKSDRAVDGIFGFGQQGMSVISQLASQGIAPRVFSHCLKGENGGGGILVLGEIVE--PNMVFTPLVPSQP---H 284
7777777**************99***************************************99999**********..56*******8866...9 PP
alineamiento3 269 YnvnltgisvggkklklpssvfdesgeggtiiDSGttltylpeeayealkeaikkevselkkeadsdstldlCyslssevkkkfpevtlefkggak 364
Ynvnl +isv+g++l++++svf++s+++gtiiD+Gttl+yl e+ay ++eai++ vs++ ++ +s+ ++Cy ++++v ++fp+v+l+f+gga+
AT5G22850.1 285 YNVNLLSISVNGQALPINPSVFSTSNGQGTIIDTGTTLAYLSEAAYVPFVEAITNAVSQS--VRPVVSKGNQCYVITTSVGDIFPPVSLNFAGGAS 378
**********************************************************99..599******************************* PP
alineamiento3 365 lelppenylievsee...gvvCLgilksskssltilGnivqqnflvvYDlensrvGfaksdCselee 428
+ l+p++yli+++++ v+C+g+++ +++ +tilG++v++++ +vYDl +r+G+a+ dCs++ +
AT5G22850.1 379 MFLNPQDYLIQQNNVggtAVWCIGFQRIQNQGITILGDLVLKDKIFVYDLVGQRIGWANYDCSTSVN 445
************9999999*******************************************98765 PP
>> AT5G36260.1 | Symbols: | Eukaryotic aspartyl protease family protein | chr5:14285068-14288179 REVERSE LENGTH=482
# score bias c-Evalue i-Evalue hmmfrom hmm to alifrom ali to envfrom env to acc
--- ------ ----- --------- --------- ------- ------- ------- ------- ------- ------- ----
1 ! 422.6 1.6 7.5e-129 3.4e-126 12 428 .. 15 438 .. 6 441 .. 0.94
Alignments for each domain:
== domain 1 score: 422.6 bits; conditional E-value: 7.5e-129
alineamiento3 12 lvllllsvslsetassssslslelkhrssas..........dsarvrrlskssskssvslplssgsdvlssglYytrlsiGtPpqefslvlDTGSd 97
+v+++l+++ s +++++++h+++ + ds+r+ r+ +++lpl+++s+ s glY+t++++G+Pp+e+++++DTGSd
AT5G36260.1 15 AVVFVLVIQ-----VVSGNFVFNVTHKFAGKekqlselkshDSFRHARML-----ANIDLPLGGDSRADSIGLYFTKIKLGSPPKEYYVQVDTGSD 100
222333333.....3689**********9889999999999999999999.....9**************************************** PP
alineamiento3 98 ltWvqCspckkcykqsd.....plfdpskSstykkvsCssdlcsalessssCesekqCsYeieYgdgsstsGvLaedtltlgse.....sqlsvqr 183
++Wv+C+pc kc+ ++d +l+d ++Sst+k+v C++d+cs + +s++C +k CsY++ Ygdgs+++G++++d++tl+++ + q+
AT5G36260.1 101 ILWVNCAPCPKCPVKTDlgiplSLYDSKTSSTSKNVGCEDDFCSFIMQSETCGAKKPCSYHVVYGDGSTSDGDFIKDNITLEQVtgnlrTAPLAQE 196
************999999******************************************************************8765444444** PP
alineamiento3 184 vvfGCgtdqtg..lessqaadGilGLgrgklSlvsqlaskgiiknvfSyClgsresgggslvlGdkaspssgvkftpllsnpkrstfYnvnltgis 277
vvfGCg++q+g ++++a+dGi+G+g++++S++sqla g +k++fS+Cl+++ +ggg++++G+ +s + vk+tp+++n+ +Ynv l+g+
AT5G36260.1 197 VVFGCGKNQSGqlGQTDSAVDGIMGFGQSNTSIISQLAAGGSTKRIFSHCLDNM-NGGGIFAVGEVES--PVVKTTPIVPNQV---HYNVILKGMD 286
************99***************************************8.999**********..56*******9988...9********* PP
alineamiento3 278 vggkklklpssvfdesgeggtiiDSGttltylpeeayealkeaikkevselkkeadsdstldlCyslssevkkkfpevtlefkggaklelppenyl 373
v+g+ ++lp+s+ +++g+ggtiiDSGttl+ylp+++y++l e+i+++ + + + ++++ C+s++s+++k+fp v+l+f+++ kl+++p++yl
AT5G36260.1 287 VDGDPIDLPPSLASTNGDGGTIIDSGTTLAYLPQNLYNSLIEKITAKQQVK---LHMVQETFACFSFTSNTDKAFPVVNLHFEDSLKLSVYPHDYL 379
***********************************************9888...79**************************************** PP
alineamiento3 374 ievseegvvCLgilkss.....kssltilGnivqqnflvvYDlensrvGfaksdCselee 428
+ +e +++C+g+++++ +++++lG++v++n+lvvYDlen+ +G+a+++Cs++ +
AT5G36260.1 380 FSLRE-DMYCFGWQSGGmttqdGADVILLGDLVLSNKLVVYDLENEVIGWADHNCSSSIK 438
***98.**********999999999******************************98765 PP
>> AT3G59080.1 | Symbols: | Eukaryotic aspartyl protease family protein | chr3:21836812-21838419 FORWARD LENGTH=535
# score bias c-Evalue i-Evalue hmmfrom hmm to alifrom ali to envfrom env to acc
--- ------ ----- --------- --------- ------- ------- ------- ------- ------- ------- ----
1 ! 422.7 3.5 7.2e-129 3.3e-126 4 425 .. 7 534 .. 1 535 [] 0.93
Alignments for each domain:
== domain 1 score: 422.7 bits; conditional E-value: 7.2e-129
alineamiento3 4 vllalllllvllllsvsl..................................................setassssslslelkhrssas....... 42
++l+l++++v + + +e++ ++++++++lk+r++++
AT3G59080.1 7 FILCLIFFFVTAF----SgdsralagnneqknisgfsgidfpnpmrfgsassstsndcgfsspekeptKERTGENKTVKFHLKRRETTTtekattn 98
4444444444444....34555999999999999999999999999999999999999*******9999999999999999999999889999999 PP
alineamiento3 43 ........dsarvrrls................................kssskssvslplssgsdvlssglYytrlsiGtPpqefslvlDTGSdl 98
d +r ++l+ +++++++ ++l+sg++ l+sg+Y++++ +G+Pp++fsl+lDTGSdl
AT3G59080.1 99 svlelqirDLTRIQTLHkrvleknnqntvsqkqkkndkevvtttpvassVEEQAGQLVATLESGMT-LGSGEYFMDVLVGSPPKHFSLILDTGSDL 193
99998888777777777888889999999999999999*********99888999********999.***************************** PP
alineamiento3 99 tWvqCspckkcykqsdplfdpskSstykkvsCssdlcsaless...ssCes.ekqCsYeieYgdgsstsGvLaedtltlgse......sqlsvqrv 184
+W+qC pc +c++q+ ++dp++S +yk+++C++++c+ ++s+ C+s +++C+Y ++Ygd s+t+G++a +t+t++ + + +v+++
AT3G59080.1 194 NWIQCLPCYDCFQQNGAFYDPKASASYKNITCNDQRCNLVSSPdppMPCKSdNQSCPYYYWYGDSSNTTGDFAVETFTVNLTtnggssELYNVENM 289
****************************************99999*****99****************************9998887666677*** PP
alineamiento3 185 vfGCgtdqtglessqaadGilGLgrgklSlvsqlaskgiiknvfSyClgsresgg...gslvlGdkas..pssgvkftpll..snpkrstfYnvnl 273
+fGCg++++g +++a+G+lGLgrg+lS+ sql+s +++++fSyCl++r+s++ ++l++G++++ ++++++ft+++ +++ +tfY+v++
AT3G59080.1 290 MFGCGHWNRG--LFHGAAGLLGLGRGPLSFSSQLQS--LYGHSFSYCLVDRNSDTnvsSKLIFGEDKDllSHPNLNFTSFVagKENLVDTFYYVQI 381
**********..************************..*************9999999******8888766789*******99888999******* PP
alineamiento3 274 tgisvggkklklpssvf..desgeggtiiDSGttltylpeeayealkeaikkevselkkeadsdstldlCyslssevkkkfpevtlefkggaklel 367
++i v+g+ l++p++++ +++g ggtiiDSGttl+y++e+aye +k++i+++++ +++ ++ +ld+C+++s+ +++++pe+ + f++ga +++
AT3G59080.1 382 KSILVAGEVLNIPEETWniSSDGAGGTIIDSGTTLSYFAEPAYEFIKNKIAEKAKGKYPVYRDFPILDPCFNVSGIHNVQLPELGIAFADGAVWNF 477
************************************************************************************************ PP
alineamiento3 368 ppenylievseegvvCLgilksskssltilGnivqqnflvvYDlensrvGfaksdCse 425
p en +i+ +e ++vCL++l + ks ++i+Gn++qqnf++ YD+++sr+G+a+++C++
AT3G59080.1 478 PTENSFIWLNE-DLVCLAMLGTPKSAFSIIGNYQQQNFHILYDTKRSRLGYAPTKCAD 534
*********98.********************************************86 PP
>> AT1G65240.1 | Symbols: | Eukaryotic aspartyl protease family protein | chr1:24230963-24233349 REVERSE LENGTH=475
# score bias c-Evalue i-Evalue hmmfrom hmm to alifrom ali to envfrom env to acc
--- ------ ----- --------- --------- ------- ------- ------- ------- ------- ------- ----
1 ! 417.6 1.2 2.6e-127 1.2e-124 11 428 .. 8 431 .. 1 434 [. 0.93
Alignments for each domain:
== domain 1 score: 417.6 bits; conditional E-value: 2.6e-127
alineamiento3 11 llvllllsvslsetassssslslelkhrssas..........dsarvrrlskssskssvslplssgsdvlssglYytrlsiGtPpqefslvlDTGS 96
+v+ + ++++ +s++++++ +h+++ + d++r++r+ s++lpl+++s+v s glY+t++++G+Pp+e+++++DTGS
AT1G65240.1 8 CIVVAVFVIVI---EFASANFVFKAQHKFAGKkknlehfkshDTRRHSRML-----ASIDLPLGGDSRVDSVGLYFTKIKLGSPPKEYHVQVDTGS 95
33333334444...46899**********9889999998888888888888.....9*************************************** PP
alineamiento3 97 dltWvqCspckkcykqsd.....plfdpskSstykkvsCssdlcsalessssCesekqCsYeieYgdgsstsGvLaedtltlgse....sqlsv.q 182
d++W++C+pc kc+++++ +lfd+++Sst+kkv C++d+cs +++s+sC+ + CsY+i Y+d+s+++G++++d+ltl+++ +++ + q
AT1G65240.1 96 DILWINCKPCPKCPTKTNlnfrlSLFDMNASSTSKKVGCDDDFCSFISQSDSCQPALGCSYHIVYADESTSDGKFIRDMLTLEQVtgdlKTGPLgQ 191
**************999999*****************************************************************8766333337* PP
alineamiento3 183 rvvfGCgtdqtg..lessqaadGilGLgrgklSlvsqlaskgiiknvfSyClgsresgggslvlGdkaspssgvkftpllsnpkrstfYnvnltgi 276
+vvfGCg+dq+g + ++a+dG++G+g++++S++sqla +g +k+vfS+Cl++ +ggg++++G +s ++vk+tp+++n++ +Ynv l+g+
AT1G65240.1 192 EVVFGCGSDQSGqlGNGDSAVDGVMGFGQSNTSVLSQLAATGDAKRVFSHCLDNV-KGGGIFAVGVVDS--PKVKTTPMVPNQM---HYNVMLMGM 281
************9999**************************************6.889**********..66*********99...9******** PP
alineamiento3 277 svggkklklpssvfdesgeggtiiDSGttltylpeeayealkeaikkevselkkeadsdstldlCyslssevkkkfpevtlefkggaklelppeny 372
v+g++l+lp+s++ ++ggti+DSGttl+y+p+ +y++l e+i ++ + + + ++++ +C+s+s++v+++fp+v++ef+++ kl+++p++y
AT1G65240.1 282 DVDGTSLDLPRSIV---RNGGTIVDSGTTLAYFPKVLYDSLIETILARQPVK---LHIVEETFQCFSFSTNVDEAFPPVSFEFEDSVKLTVYPHDY 371
************99...9******************************9999...79*************************************** PP
alineamiento3 373 lievseegvvCLgilkss.....kssltilGnivqqnflvvYDlensrvGfaksdCselee 428
l++ +e +++C+g+++++ +s++++lG++v++n+lvvYDl+n+ +G+a+++Cs++ +
AT1G65240.1 372 LFTLEE-ELYCFGWQAGGlttdeRSEVILLGDLVLSNKLVVYDLDNEVIGWADHNCSSSIK 431
****88.**************999********************************98765 PP
>> AT2G42980.1 | Symbols: | Eukaryotic aspartyl protease family protein | chr2:17875005-17876588 REVERSE LENGTH=527
# score bias c-Evalue i-Evalue hmmfrom hmm to alifrom ali to envfrom env to acc
--- ------ ----- --------- --------- ------- ------- ------- ------- ------- ------- ----
1 ! 414.3 4.2 2.5e-126 1.1e-123 24 425 .. 87 526 .. 2 527 .] 0.85
Alignments for each domain:
== domain 1 score: 414.3 bits; conditional E-value: 2.5e-126
alineamiento3 24 tassssslslelkhrssas..........dsarvrrls...........................kssskssvslplssgsdvlssglYytrlsiG 82
+++ + d +r ++l+ + s++++ ++l+sg++ l+sg+Y++++ +G
AT2G42980.1 87 ETKR--------------TthsvvdlqiqDLTRIKTLHarfnkskkqknekvrkkitsdislvgaPEVSPGKLIATLESGMT-LGSGEYFMDVLVG 167
2222..............1333444444433344444455555556666667777778999**9988999*********999.************* PP
alineamiento3 83 tPpqefslvlDTGSdltWvqCspckkcykqsdplfdpskSstykkvsCssdlcsaless...ssCes.ekqCsYeieYgdgsstsGvLaedtltlg 174
tPp++fsl+lDTGSdl+W+qC pc +c++q+ ++dp++S ++k+++C++++cs ++s+ +Ces +++C+Y ++Ygd s+t+G++a +t+t++
AT2G42980.1 168 TPPKHFSLILDTGSDLNWLQCLPCYDCFHQNGMFYDPKTSASFKNITCNDPRCSLISSPdppVQCESdNQSCPYFYWYGDRSNTTGDFAVETFTVN 263
********************************************************9999999***99**************************** PP
alineamiento3 175 se......sqlsvqrvvfGCgtdqtglessqaadGilGLgrgklSlvsqlaskgiiknvfSyClgsresgg...gslvlGdkas..pssgvkftpl 259
+ s+ +v +++fGCg++++g +++a+G+lGLgrg+lS+ sql+s +++++fSyCl++r+s++ ++l++G++++ ++++++ft++
AT2G42980.1 264 LTtteggsSEYKVGNMMFGCGHWNRG--LFSGASGLLGLGRGPLSFSSQLQS--LYGHSFSYCLVDRNSNTnvsSKLIFGEDKDllNHTNLNFTSF 355
9999999999999*************..************************..*************9999999******8888766689****** PP
alineamiento3 260 l..snpkrstfYnvnltgisvggkklklpssvf..desgeggtiiDSGttltylpeeayealkeaikkevselkkeadsdstldlCyslsse..vk 349
+ ++++ +tfY++++++i vggk+l++p++++ +++g+ggtiiDSGttl+y++e+aye +k++++++++e+++ ++ ld+C+++s+ ++
AT2G42980.1 356 VngKENSVETFYYIQIKSILVGGKALDIPEETWniSSDGDGGTIIDSGTTLSYFAEPAYEIIKNKFAEKMKENYPIFRDFPVLDPCFNVSGIeeNN 451
*888888899*******************************************************************************6655599 PP
alineamiento3 350 kkfpevtlefkggaklelppenylievseegvvCLgilksskssltilGnivqqnflvvYDlensrvGfaksdCse 425
++pe+ + f +g+ +++p+en +i+ se ++vCL+il + ks+++i+Gn++qqnf++ YD+++sr+Gf++++C++
AT2G42980.1 452 IHLPELGIAFVDGTVWNFPAENSFIWLSE-DLVCLAILGTPKSTFSIIGNYQQQNFHILYDTKRSRLGFTPTKCAD 526
9**************************99.********************************************86 PP
>> AT3G02740.1 | Symbols: | Eukaryotic aspartyl protease family protein | chr3:590561-593089 FORWARD LENGTH=488
# score bias c-Evalue i-Evalue hmmfrom hmm to alifrom ali to envfrom env to acc
--- ------ ----- --------- --------- ------- ------- ------- ------- ------- ------- ----
1 ! 414.3 1.7 2.4e-126 1.1e-123 5 426 .. 9 442 .. 5 447 .. 0.95
Alignments for each domain:
== domain 1 score: 414.3 bits; conditional E-value: 2.4e-126
alineamiento3 5 llalllllvllllsvslsetassssslslelkhrssas...........dsarvrrlskssskssvslplssgsdvlssglYytrlsiGtPpqefs 89
+l+++ll +ll+ + s+ a++s++l++e+ ++++ + d +r++rl s +++pl+++s+ s glY++++ +GtP+++f+
AT3G02740.1 9 FLSAILLSAALLIDPQFSTAATASENLVFEVRSKFAGKrvkdlgalrahDVHRHSRLL-----SAIDIPLGGDSQPESIGLYFAKIGLGTPSRDFH 99
56777777777777777999***************998999**999999999999999.....9******************************** PP
alineamiento3 90 lvlDTGSdltWvqCspckkcykqsd....plfdpskSstykkvsCssdlcsalessssCesekqCsYeieYgdgsstsGvLaedtltlgse..... 176
+++DTGSd++Wv+C+ c +c+++sd + +d ++Sst+k+vsCs+++cs ++++s+C+s ++C+Y i Ygdgsst+G+L++d+++l+ +
AT3G02740.1 100 VQVDTGSDILWVNCAGCIRCPRKSDlvelTPYDVDASSTAKSVSCSDNFCSYVNQRSECHSGSTCQYVIMYGDGSSTNGYLVKDVVHLDLVtgnrq 195
**********************9999*99*************************************************************998874 PP
alineamiento3 177 sqlsv.qrvvfGCgtdqtg..lessqaadGilGLgrgklSlvsqlaskgiiknvfSyClgsresgggslvlGdkaspssgvkftpllsnpkrstfY 269
+ + + +++fGCg++q+g es++a+dGi+G+g+++ S++sqlas+g +k++f++Cl++ ++ggg++++G+ s ++vk+tp+ls++ +Y
AT3G02740.1 196 TGS-TnGTIIFGCGSKQSGqlGESQAAVDGIMGFGQSNSSFISQLASQGKVKRSFAHCLDN-NNGGGIFAIGEVVS--PKVKTTPMLSKSA---HY 284
444.4599***********99999*************************************.6999**********..66*******9977...9* PP
alineamiento3 270 nvnltgisvggkklklpssvfdesgeggtiiDSGttltylpeeayealkeaikkevselkkeadsdstldlCyslssevkkkfpevtlefkggakl 365
+vnl++i+vg++ l+l+s+ fd++++ g+iiDSGttl ylp+++y+ l ++i ++ +el + +++++ +C+++ +++ + fp+vt++f+++ +l
AT3G02740.1 285 SVNLNAIEVGNSVLELSSNAFDSGDDKGVIIDSGTTLVYLPDAVYNPLLNEILASHPEL--TLHTVQESFTCFHY-TDKLDRFPTVTFQFDKSVSL 377
***********************************************************..599***********.778899************** PP
alineamiento3 366 elppenylievseegvvCLgilkss.....kssltilGnivqqnflvvYDlensrvGfaksdCsel 426
+++p++yl++v+e +++C+g+++++ +sltilG+++++n+lvvYD en+ +G+++++Cs
AT3G02740.1 378 AVYPREYLFQVRE-DTWCFGWQNGGlqtkgGASLTILGDMALSNKLVVYDIENQVIGWTNHNCSGG 442
***********98.************999999*******************************965 PP
>> AT3G18490.1 | Symbols: | Eukaryotic aspartyl protease family protein | chr3:6349090-6350592 REVERSE LENGTH=500
# score bias c-Evalue i-Evalue hmmfrom hmm to alifrom ali to envfrom env to acc
--- ------ ----- --------- --------- ------- ------- ------- ------- ------- ------- ----
1 ! 412.0 8.6 1.2e-125 5.6e-123 22 423 .. 71 500 .] 6 500 .] 0.90
Alignments for each domain:
== domain 1 score: 412.0 bits; conditional E-value: 1.2e-125
alineamiento3 22 setassssslslelkhrssas.......dsarvrrls.......................................kssskssvslplssgsdvls 71
+sss+lslel++r+++ + s ++ +++++++p+ sg + ++
AT3G18490.1 71 PVFFNSSSPLSLELHSRDTFVasqhkdyK-------SltlsrlerdssrvagivakirfavegvdrsdlkpvynedTRYQTEDLTTPVVSGAS-QG 158
44567899999999999998866555551.......233445555556666666999999999999*********9999***********999.** PP
alineamiento3 72 sglYytrlsiGtPpqefslvlDTGSdltWvqCspckkcykqsdplfdpskSstykkvsCssdlcsalessssCesekqCsYeieYgdgsstsGvLa 167
sg+Y+ r+ +GtP++e++lvlDTGSd++W+qC+pc +cy+qsdp+f+p++Sstyk+++Cs ++cs le+ s C+ +++C Y+++Ygdgs+t G La
AT3G18490.1 159 SGEYFSRIGVGTPAKEMYLVLDTGSDVNWIQCEPCADCYQQSDPVFNPTSSSTYKSLTCSAPQCSLLET-SACR-SNKCLYQVSYGDGSFTVGELA 252
*******************************************************************88.99**.99******************* PP
alineamiento3 168 edtltlgsesqlsvqrvvfGCgtdqtglessqaadGilGLgrgklSlvsqlaskgiiknvfSyClgsresgg.gslvlGdkaspssgvkftpllsn 262
+dt+t+g++ +++++v++GCg+d++g +++a+G+lGLg g lS+++q++ ++fSyCl++r+sg+ +sl + + + g + pll+n
AT3G18490.1 253 TDTVTFGNS--GKINNVALGCGHDNEG--LFTGAAGLLGLGGGVLSITNQMKA-----TSFSYCLVDRDSGKsSSLDFNSVQLGG-GDATAPLLRN 338
*********..****************..************************.....************999********9955.9999****** PP
alineamiento3 263 pkrstfYnvnltgisvggkklklpssvf..desgeggtiiDSGttltylpeeayealkeaikkevselkkeadsdstldlCyslssevkkkfpevt 356
+k +tfY+v l+g svgg+k+ lp+ +f d+sg+gg+i+D+Gt +t+l+++ay++l++a+ k + +lkk ++s s +d+Cy++ss ++k+p+v+
AT3G18490.1 339 KKIDTFYYVGLSGFSVGGEKVVLPDAIFdvDASGSGGVILDCGTAVTRLQTQAYNSLRDAFLKLTVNLKKGSSSISLFDTCYDFSSLSTVKVPTVA 434
********************************************************************99************************** PP
alineamiento3 357 lefkggaklelppenylievseegvvCLgilksskssltilGnivqqnflvvYDlensrvGfaksdC 423
++f+gg++l lp++nyli+v+++g++C++++++s ssl+i+Gn++qq+++++YDl+++ +G + ++C
AT3G18490.1 435 FHFTGGKSLDLPAKNYLIPVDDSGTFCFAFAPTS-SSLSIIGNVQQQGTRITYDLSKNVIGLSGNKC 500
**********************************.*******************************9 PP
>> AT1G49050.2 | Symbols: | Eukaryotic aspartyl protease family protein | chr1:18151161-18153186 FORWARD LENGTH=410
# score bias c-Evalue i-Evalue hmmfrom hmm to alifrom ali to envfrom env to acc
--- ------ ----- --------- --------- ------- ------- ------- ------- ------- ------- ----
1 ! 408.0 1.0 2e-124 9.2e-122 71 430 .. 26 402 .. 17 403 .. 0.96
Alignments for each domain:
== domain 1 score: 408.0 bits; conditional E-value: 2e-124
alineamiento3 71 ssglYytrlsiGtPp..qefslvlDTGSdltWvqC.spckkcykqsdplfdpskSstykkvsCssdlcsaless...ssCesekqCsYeieYgdgs 160
+lYytr+ +G+P+ q+++l++DTGS+ltW+qC +pc++c+k +++l++p+k++ v++s+++c +++++ ++Ce+++qC+YeieY+d+s
AT1G49050.2 26 MGMLYYTRILVGKPEdgQYYHLDIDTGSELTWIQCdAPCTSCAKGANQLYKPRKDN---LVRSSEAFCVEVQRNqltEHCENCHQCDYEIEYADHS 118
5679**********999******************999*****************7...************************************* PP
alineamiento3 161 stsGvLaedtltlgsesqlsv..qrvvfGCgtdqtg..lessqaadGilGLgrgklSlvsqlaskgiiknvfSyClgsresgggslvlGdkaspss 252
+++GvL++d+++l+ + ++s+ +++vfGCg+dq+g l++ ++dGilGL+r+k+Sl+sqlas+gii+nv+++Cl+s+ +g+g++++G++ +ps+
AT1G49050.2 119 YSMGVLTKDKFHLKLH-NGSLaeSDIVFGCGYDQQGllLNTLLKTDGILGLSRAKISLPSQLASRGIISNVVGHCLASDLNGEGYIFMGSDLVPSH 213
****************.555557**************99********************************************************* PP
alineamiento3 253 gvkftpllsnpkrstfYnvnltgisvggkklklpssvfdesgeggtiiDSGttltylpeeayealkeaikkevselkkeadsdstldlCysl.... 344
g++++p+l++++ + +Y++++t++s+g+ +l+l++ ++++ g++++D+G+++ty+p++ay++l++++++ + + +++dsd+tl++C+++
AT1G49050.2 214 GMTWVPMLHDSRLD-AYQMQVTKMSYGQGMLSLDG---ENGRVGKVLFDTGSSYTYFPNQAYSQLVTSLQEVSGLELTRDDSDETLPICWRAktnf 305
************99.******************99...789********************************99999**************9999 PP
alineamiento3 345 ....ssevkkkfpevtlefkgg.....aklelppenylievseegvvCLgilkss...kssltilGnivqqnflvvYDlensrvGfaksdCselee 428
s+vkk+f+++tl+++++ +kl ++pe+yli +++ g+vCLgil++s ++s++ilG+i+++++l+vYD+ ++r+G++ksdC++ +e
AT1G49050.2 306 pfssLSDVKKFFRPITLQIGSKwliisRKLLIQPEDYLIISNK-GNVCLGILDGSsvhDGSTIILGDISMRGHLIVYDNVKRRIGWMKSDCVRPRE 400
9854444**********************************98.************************************************9988 PP
alineamiento3 429 rk 430
++
AT1G49050.2 401 ID 402
76 PP
>> AT2G36670.2 | Symbols: | Eukaryotic aspartyl protease family protein | chr2:15364949-15368016 REVERSE LENGTH=507
# score bias c-Evalue i-Evalue hmmfrom hmm to alifrom ali to envfrom env to acc
--- ------ ----- --------- --------- ------- ------- ------- ------- ------- ------- ----
1 ! 404.0 0.0 3.3e-123 1.5e-120 22 426 .. 31 460 .. 3 464 .. 0.92
Alignments for each domain:
== domain 1 score: 404.0 bits; conditional E-value: 3.3e-123
alineamiento3 22 setassssslslelkhrssas...........dsarvrrls.....kssskssvslplssgsdvlssglYytrlsiGtPpqefslvlDTGSdltWv 101
++ ++ + +l+l++ ++ d++r+ r+ +ss + v++p++++sd + glY+t++++G+Pp+ef++++DTGSd++Wv
AT2G36670.2 31 YAKYAAGPTKILPLQRAFPLDelvelselrarDRVRHARILlgggrQSSVGGVVDFPVQGSSDPYLVGLYFTKVKLGSPPTEFNVQIDTGSDILWV 126
445666667778888888777888888888888899999889**9888889********************************************* PP
alineamiento3 102 qCspckkcykqsd.....plfdpskSstykkvsCssdlcsaless..ssCesekqCsYeieYgdgsstsGvLaedtltlgse.....sqlsvqrvv 185
Cs+c++c+++s ++fd S t+ +v+Cs+++cs++ ++ ++C++++qC Y+++Ygdgs tsG++++dt+ ++ +s + +v
AT2G36670.2 127 TCSSCSNCPHSSGlgidlHFFDAPGSLTAGSVTCSDPICSSVFQTtaAQCSENNQCGYSFRYGDGSGTSGYYMTDTFYFDAIlgeslVANSSAPIV 222
*********99989999*************************9999************************************9877767777**** PP
alineamiento3 186 fGCgtdqtg..lessqaadGilGLgrgklSlvsqlaskgiiknvfSyClgsresgggslvlGdkaspssgvkftpllsnpkrstfYnvnltgisvg 279
fGC+t q+g ++s++a+dGi+G+g+gklS+vsql+s+gi+ vfS+Cl+++ sggg +vlG+ + +g++++pl+++++ +Yn+nl +i v+
AT2G36670.2 223 FGCSTYQSGdlTKSDKAVDGIFGFGKGKLSVVSQLSSRGITPPVFSHCLKGDGSGGGVFVLGEILV--PGMVYSPLVPSQP---HYNLNLLSIGVN 313
*********99999****************************************************..79*******8866...9*********** PP
alineamiento3 280 gkklklpssvfdesgeggtiiDSGttltylpeeayealkeaikkevselkkeadsdstldlCyslssevkkkfpevtlefkggaklelppenylie 375
g++l+l++ vf++s++ gti+D+Gttltyl +eay+ + +ai ++vs+l ++ s+ ++Cy +s++++++fp+v+l+f+gga++ l+p++yl++
AT2G36670.2 314 GQMLPLDAAVFEASNTRGTIVDTGTTLTYLVKEAYDLFLNAISNSVSQL--VTPIISNGEQCYLVSTSISDMFPSVSLNFAGGASMMLRPQDYLFH 407
*************************************************..59******************************************* PP
alineamiento3 376 vsee...gvvCLgilksskssltilGnivqqnflvvYDlensrvGfaksdCsel 426
+++C+g++k ++ tilG++v++++ +vYDl+++r+G+a+ dCs +
AT2G36670.2 408 YGIYdgaSMWCIGFQKAP-EEQTILGDLVLKDKVFVYDLARQRIGWASYDCSMS 460
*777888***********.********************************976 PP
>> AT1G08210.1 | Symbols: | Eukaryotic aspartyl protease family protein | chr1:2577119-2580581 REVERSE LENGTH=492
# score bias c-Evalue i-Evalue hmmfrom hmm to alifrom ali to envfrom env to acc
--- ------ ----- --------- --------- ------- ------- ------- ------- ------- ------- ----
1 ! 402.0 0.0 1.3e-122 6e-120 11 427 .. 13 444 .. 6 448 .. 0.92
Alignments for each domain:
== domain 1 score: 402.0 bits; conditional E-value: 1.3e-122
alineamiento3 11 llvllllsvslsetassssslslelkhrssas...........dsarvrrlskssskssvslplssgsdvlssglYytrlsiGtPpqefslvlDTG 95
+vlll++++l + s +l+l++ +++ dsar+ rl +s + v++p+++ sd + glYyt++++GtPp+ef++++DTG
AT1G08210.1 13 AAVLLLAATTL----ACGSDAVLKLERLIPPNhelgltelrafDSARHGRLLQSPVGGVVNFPVDGASDPFLVGLYYTKVKLGTPPREFNVQIDTG 104
33444443443....6666777777777776678888899999***************************************************** PP
alineamiento3 96 SdltWvqCspckkcykqsd.....plfdpskSstykkvsCssdlcsaless.ssCesekqCsYeieYgdgsstsGvLaedtltlgse.....sqls 180
Sd++Wv+C++c+ c+k+s+ ++fdp Ss+++ vsCs+++c + ++ s C+ ++ CsY+++Ygdgs tsG++++d ++++++ +s
AT1G08210.1 105 SDVLWVSCTSCNGCPKTSElqiqlSFFDPGVSSSASLVSCSDRRCYSNFQTeSGCSPNNLCSYSFKYGDGSGTSGYYISDFMSFDTVitstlAINS 200
****************99899999*********************9999988***********************************985554555 PP
alineamiento3 181 vqrvvfGCgtdqtg..lessqaadGilGLgrgklSlvsqlaskgiiknvfSyClgsresgggslvlGdkaspssgvkftpllsnpkrstfYnvnlt 274
+ +vfGC++ q+g + +a+dGi+GLg+g+lS++sqla +g++ +vfS+Cl++++sggg++vlG+ + +++++tpl+++++ +Ynvnl+
AT1G08210.1 201 SAPFVFGCSNLQSGdlQRPRRAVDGIFGLGQGSLSVISQLAVQGLAPRVFSHCLKGDKSGGGIMVLGQIKR--PDTVYTPLVPSQP---HYNVNLQ 291
5*************97788899*************************************************..67*******8866...9****** PP
alineamiento3 275 gisvggkklklpssvfdesgeggtiiDSGttltylpeeayealkeaikkevselkkeadsdstldlCyslssevkkkfpevtlefkggaklelppe 370
+i v+g+ l++++svf+ +++ gtiiD+Gttl+ylp+eay+ + +a+++ vs++ ++ + + +C+++++ + + fp+v+l+f+gga+++l p+
AT1G08210.1 292 SIAVNGQILPIDPSVFTIATGDGTIIDTGTTLAYLPDEAYSPFIQAVANAVSQYG--RPITYESYQCFEITAGDVDVFPQVSLSFAGGASMVLGPR 385
****************999***********************************4..899**********99999********************* PP
alineamiento3 371 nylievsee..gvvCLgilksskssltilGnivqqnflvvYDlensrvGfaksdCsele 427
yl s++ +++C+g+++ s++ +tilG++v++++ vvYDl ++r+G+a+ dCs +
AT1G08210.1 386 AYLQIFSSSgsSIWCIGFQRMSHRRITILGDLVLKDKVVVYDLVRQRIGWAEYDCSLEV 444
***88887778********************************************9765 PP
>> AT2G36670.1 | Symbols: | Eukaryotic aspartyl protease family protein | chr2:15364949-15368016 REVERSE LENGTH=512
# score bias c-Evalue i-Evalue hmmfrom hmm to alifrom ali to envfrom env to acc
--- ------ ----- --------- --------- ------- ------- ------- ------- ------- ------- ----
1 ! 397.4 0.1 3.3e-121 1.5e-118 22 426 .. 31 465 .. 3 469 .. 0.92
Alignments for each domain:
== domain 1 score: 397.4 bits; conditional E-value: 3.3e-121
alineamiento3 22 setassssslslelkhrssas...........dsarvrrls.....kssskssvslplssgsdvlssg.....lYytrlsiGtPpqefslvlDTGS 96
++ ++ + +l+l++ ++ d++r+ r+ +ss + v++p++++sd + g lY+t++++G+Pp+ef++++DTGS
AT2G36670.1 31 YAKYAAGPTKILPLQRAFPLDelvelselrarDRVRHARILlgggrQSSVGGVVDFPVQGSSDPYLVGskmtmLYFTKVKLGSPPTEFNVQIDTGS 126
445666667778888888777888888888888899999889**98888899***********9999999999*********************** PP
alineamiento3 97 dltWvqCspckkcykqsd.....plfdpskSstykkvsCssdlcsaless..ssCesekqCsYeieYgdgsstsGvLaedtltlgse.....sqls 180
d++Wv Cs+c++c+++s ++fd S t+ +v+Cs+++cs++ ++ ++C++++qC Y+++Ygdgs tsG++++dt+ ++ +s
AT2G36670.1 127 DILWVTCSSCSNCPHSSGlgidlHFFDAPGSLTAGSVTCSDPICSSVFQTtaAQCSENNQCGYSFRYGDGSGTSGYYMTDTFYFDAIlgeslVANS 222
**************99989999*************************9999************************************987776777 PP
alineamiento3 181 vqrvvfGCgtdqtg..lessqaadGilGLgrgklSlvsqlaskgiiknvfSyClgsresgggslvlGdkaspssgvkftpllsnpkrstfYnvnlt 274
+ +vfGC+t q+g ++s++a+dGi+G+g+gklS+vsql+s+gi+ vfS+Cl+++ sggg +vlG+ + +g++++pl+++++ +Yn+nl
AT2G36670.1 223 SAPIVFGCSTYQSGdlTKSDKAVDGIFGFGKGKLSVVSQLSSRGITPPVFSHCLKGDGSGGGVFVLGEILV--PGMVYSPLVPSQP---HYNLNLL 313
7*************99999****************************************************..79*******8866...9****** PP
alineamiento3 275 gisvggkklklpssvfdesgeggtiiDSGttltylpeeayealkeaikkevselkkeadsdstldlCyslssevkkkfpevtlefkggaklelppe 370
+i v+g++l+l++ vf++s++ gti+D+Gttltyl +eay+ + +ai ++vs+l ++ s+ ++Cy +s++++++fp+v+l+f+gga++ l+p+
AT2G36670.1 314 SIGVNGQMLPLDAAVFEASNTRGTIVDTGTTLTYLVKEAYDLFLNAISNSVSQL--VTPIISNGEQCYLVSTSISDMFPSVSLNFAGGASMMLRPQ 407
******************************************************..59************************************** PP
alineamiento3 371 nylievsee...gvvCLgilksskssltilGnivqqnflvvYDlensrvGfaksdCsel 426
+yl++ +++C+g++k ++ tilG++v++++ +vYDl+++r+G+a+ dCs +
AT2G36670.1 408 DYLFHYGIYdgaSMWCIGFQKAP-EEQTILGDLVLKDKVFVYDLARQRIGWASYDCSMS 465
******777888***********.********************************976 PP
>> AT3G20015.1 | Symbols: | Eukaryotic aspartyl protease family protein | chr3:6978746-6980158 REVERSE LENGTH=470
# score bias c-Evalue i-Evalue hmmfrom hmm to alifrom ali to envfrom env to acc
--- ------ ----- --------- --------- ------- ------- ------- ------- ------- ------- ----
1 ! 393.7 0.0 4.6e-120 2.1e-117 21 423 .. 18 470 .] 1 470 [] 0.93
Alignments for each domain:
== domain 1 score: 393.7 bits; conditional E-value: 4.6e-120
alineamiento3 21 l...............................setassssslslelkhrssas...dsarvrrls..........................ksssk 56
+ + + +sss+ +l+l hr++++ + +++rl+ ++ +
AT3G20015.1 18 SsssisfpdfqiidvlqppltvtatlpdfnntHFSDESSSKYTLRLLHRDRFPsvtYRNHHHRLHarmrrdtdrvsailrrisgkvipssdSRYEV 113
245677777777888888888888888888777788999***********99988844555555577788888888888*********99988999 PP
alineamiento3 57 ssvslplssgsdvlssglYytrlsiGtPpqefslvlDTGSdltWvqCspckkcykqsdplfdpskSstykkvsCssdlcsalessssCesekqCsY 152
+++ +++ sg+d ++sg+Y++r+ +G+Pp+++++v+D+GSd++WvqC+pck cykqsdp+fdp kS +y+ vsC s++c+++e+ s C+ + C Y
AT3G20015.1 114 NDFGSDIVSGMD-QGSGEYFVRIGVGSPPRDQYMVIDSGSDMVWVQCQPCKLCYKQSDPVFDPAKSGSYTGVSCGSSVCDRIEN-SGCH-SGGCRY 206
9***********.*********************************************************************88.99**.99**** PP
alineamiento3 153 eieYgdgsstsGvLaedtltlgsesqlsvqrvvfGCgtdqtglessqaadGilGLgrgklSlvsqlaskgiiknvfSyClgsresgg.gslvlGdk 247
e+ Ygdgs+t+G+La +tlt+ ++ v++v++GCg++++g + +a+G+lG+g g++S+v ql+ +++ f+yCl+sr +++ gslv+G++
AT3G20015.1 207 EVMYGDGSYTKGTLALETLTFAKT---VVRNVAMGCGHRNRG--MFIGAAGLLGIGGGSMSFVGQLSG--QTGGAFGYCLVSRGTDStGSLVFGRE 295
************************...99*************..**********************99..*************98888******** PP
alineamiento3 248 aspssgvkftpllsnpkrstfYnvnltgisvggkklklpssvf..desgeggtiiDSGttltylpeeayealkeaikkevselkkeadsdstldlC 341
a p g +++pl++np+ ++fY+v l+g+ vgg +++lp+ vf +e+g+gg+++D+Gt +t+lp++ay a+++ +k+++ +l ++a+ +s++d+C
AT3G20015.1 296 ALPV-GASWVPLVRNPRAPSFYYVGLKGLGVGGVRIPLPDGVFdlTETGDGGVVMDTGTAVTRLPTAAYVAFRDGFKSQTANL-PRASGVSIFDTC 389
**99.**************************************999*************************************.89********** PP
alineamiento3 342 yslssevkkkfpevtlefkggaklelppenylievseegvvCLgilksskssltilGnivqqnflvvYDlensrvGfaksdC 423
y+ls+ v++ +p+v++ f++g l+lp++n+l++v+++g++C+++++s + l+i+Gni+q++++v +D +n vGf ++ C
AT3G20015.1 390 YDLSGFVSVRVPTVSFYFTEGPVLTLPARNFLMPVDDSGTYCFAFAASP-TGLSIIGNIQQEGIQVSFDGANGFVGFGPNVC 470
*************************************************.****************************9999 PP
>> AT5G33340.1 | Symbols: CDR1 | Eukaryotic aspartyl protease family protein | chr5:12594474-12595787 FORWARD LENGTH=43
# score bias c-Evalue i-Evalue hmmfrom hmm to alifrom ali to envfrom env to acc
--- ------ ----- --------- --------- ------- ------- ------- ------- ------- ------- ----
1 ! 392.8 11.2 8.3e-120 3.8e-117 6 425 .. 6 436 .. 1 437 [] 0.89
Alignments for each domain:
== domain 1 score: 392.8 bits; conditional E-value: 8.3e-120
alineamiento3 6 lalllllvllllsvslsetassssslslelkhrssas.................dsarvrrls..........kssskssvslplssgsdvlssgl 74
++ll l+ll + + ++++a+ + ++ +l+hr+s++ + +++++ +++++l s +sg+
AT5G33340.1 6 SSVLLSLCLLSSLFLSNANAKPKLGFTADLIHRDSPKspfynpmetssqrlrnaI-------HrsvnrvfhftEKDNTPQPQIDLTS-----NSGE 89
3444445555555555777888899999*******999*****999655444440.......1444455543355555555555555.....799* PP
alineamiento3 75 YytrlsiGtPpqefslvlDTGSdltWvqCspckkcykqsdplfdpskSstykkvsCssdlcsalessssCes.ekqCsYeieYgdgsstsGvLaed 169
Y++++siGtPp ++ + DTGSdl+W+qC+pc +cy+q dplfdp++Sstyk+vsCss++c+ale+++sC++ +++CsY+++Ygd+s+t+G++a d
AT5G33340.1 90 YLMNVSIGTPPFPIMAIADTGSDLLWTQCAPCDDCYTQVDPLFDPKTSSTYKDVSCSSSQCTALENQASCSTnDNTCSYSLSYGDNSYTKGNIAVD 185
***********************************************************************88*********************** PP
alineamiento3 170 tltlgse..sqlsvqrvvfGCgtdqtglessqaadGilGLgrgklSlvsqlaskgiiknvfSyClgsresgg...gslvlGdkasps.sgvkftpl 259
tltlgs+ + +++++++GCg+++ g +++++ +Gi+GLg g++Sl++ql++ i +fSyCl+ +s++ +++++G++a s sgv++tpl
AT5G33340.1 186 TLTLGSSdtRPMQLKNIIIGCGHNNAG-TFNKKGSGIVGLGGGPVSLIKQLGD--SIDGKFSYCLVPLTSKKdqtSKINFGTNAIVSgSGVVSTPL 278
*******8778888*************.999**********************..***********999888899******99996669******* PP
alineamiento3 260 lsnpkrstfYnvnltgisvggkklklpssvfdesgeggtiiDSGttltylpeeayealkeaikkevselkkeadsdstldlCyslssevkkkfpev 355
+ + +++tfY+++l++isvg+k++++++s +es+eg++iiDSGttlt+lp+e+y++l++a++++++++ k++d++s l+lCys+ + k+p +
AT5G33340.1 279 IAKASQETFYYLTLKSISVGSKQIQYSGSD-SESSEGNIIIDSGTTLTLLPTEFYSELEDAVASSIDAE-KKQDPQSGLSLCYSA--TGDLKVPVI 370
**************************9877.699**********************************9.799***********9..778899*** PP
alineamiento3 356 tlefkggaklelppenylievseegvvCLgilksskssltilGnivqqnflvvYDlensrvGfaksdCse 425
t++f+g a+++l+ +n +++vse ++vC+++ s s++i Gn++q nflv YD+ +++v+f+++dC++
AT5G33340.1 371 TMHFDG-ADVKLDSSNAFVQVSE-DLVCFAFRGSP--SFSIYGNVAQMNFLVGYDTVSKTVSFKPTDCAK 436
*****6.9*************99.***********..*******************************86 PP
>> AT1G64830.1 | Symbols: | Eukaryotic aspartyl protease family protein | chr1:24091271-24092566 REVERSE LENGTH=431
# score bias c-Evalue i-Evalue hmmfrom hmm to alifrom ali to envfrom env to acc
--- ------ ----- --------- --------- ------- ------- ------- ------- ------- ------- ----
1 ! 389.1 8.6 1.1e-118 4.9e-116 9 425 .. 4 430 .. 1 431 [] 0.90
Alignments for each domain:
== domain 1 score: 389.1 bits; conditional E-value: 1.1e-118
alineamiento3 9 llllvllllsvslsetassssslslelkhrssas..................dsarvrrls.......kssskssvslplssgsdvlssglYytrl 79
l++++ll l + ++ +a ++ ++++l+hr+s++ + s++ s+++p s +++ g+Y++++
AT1G64830.1 4 LIFATLLSLLLLSNVNAYPKDGFTIDLIHRDSPKspfynsaetssqrmrnaiR-------RsarstlqFSNDDASPNSPQSF--ITSNRGEYLMNI 90
3333444444444567799*************999***999986655555442.......0333333355666666666666..447889****** PP
alineamiento3 80 siGtPpqefslvlDTGSdltWvqCspckkcykqsdplfdpskSstykkvsCssdlcsalessssCes.ekqCsYeieYgdgsstsGvLaedtltlg 174
siGtPp + + DTGSdl+W+qC+pc++cy+q++plfdp++Ssty+kvsCss++c+ale+ +sC++ e++CsY+i+Ygd+s+t+G+ a dt+t+g
AT1G64830.1 91 SIGTPPVPILAIADTGSDLIWTQCNPCEDCYQQTSPLFDPKESSTYRKVSCSSSQCRALED-ASCSTdENTCSYTITYGDNSYTKGDVAVDTVTMG 185
***********************************************************88.99**88**************************** PP
alineamiento3 175 se..sqlsvqrvvfGCgtdqtglessqaadGilGLgrgklSlvsqlaskgiiknvfSyClgsresgg...gslvlGdkasps.sgvkftpllsnpk 264
s+ + s++++++GCg+++tg +++ a +Gi+GLg g++Slvsql + i+ +fSyCl+ ++s++ +++++G+++ s +gv++t+++++ +
AT1G64830.1 186 SSgrRPVSLRNMIIGCGHENTG-TFDPAGSGIIGLGGGSTSLVSQLRK--SINGKFSYCLVPFTSETgltSKINFGTNGIVSgDGVVSTSMVKKDP 278
**9888999*************.9************************..**************99999*********9966689*******8877 PP
alineamiento3 265 rstfYnvnltgisvggkklklpssvfdesgeggtiiDSGttltylpeeayealkeaikkevselkkeadsdstldlCyslssevkkkfpevtlefk 360
t+Y +nl++isvg+kk++++s++f +geg+++iDSGttlt+lp+++y +l++ ++++++++ + +d+d +l+lCy+ + + k+p++t +fk
AT1G64830.1 279 A-TYYFLNLEAISVGSKKIQFTSTIF-GTGEGNIVIDSGTTLTLLPSNFYYELESVVASTIKAE-RVQDPDGILSLCYRD--SSSFKVPDITVHFK 369
5.5***********************.89***********************************.89************8..78899********* PP
alineamiento3 361 ggaklelppenylievseegvvCLgilksskssltilGnivqqnflvvYDlensrvGfaksdCse 425
gg +++l + n+++ vse +v C+++++++ +lti+Gn++q nflv YD+ + +v+f+k+dCs+
AT1G64830.1 370 GG-DVKLGNLNTFVAVSE-DVSCFAFAANE--QLTIFGNLAQMNFLVGYDTVSGTVSFKKTDCSQ 430
98.9************99.***********..*******************************96 PP
>> AT2G03200.1 | Symbols: | Eukaryotic aspartyl protease family protein | chr2:966506-967891 REVERSE LENGTH=461
# score bias c-Evalue i-Evalue hmmfrom hmm to alifrom ali to envfrom env to acc
--- ------ ----- --------- --------- ------- ------- ------- ------- ------- ------- ----
1 ! 386.6 1.5 6.4e-118 2.9e-115 9 424 .. 13 459 .. 4 461 .] 0.90
Alignments for each domain:
== domain 1 score: 386.6 bits; conditional E-value: 6.4e-118
alineamiento3 9 llllvllllsvsl..........setassssslslelkhrssasdsarvrrls.......................kssskssvslplssgsdvls 71
++l+++ +l++++ ++ +s ++l+l h +s ++ ++ ++++ k ++++++++p ++ +
AT2G03200.1 13 FFLILFSCLISVSssrrslidrtLPKNLPRSGFRLSLRHVDSGKNLTKIQKIQrginrgfhrlnrlgavavlavasKPDDTNNIKAPTHG-----G 103
333333333333356788988776677778889999999998887777777778888888899999999999998877888889999888.....8 PP
alineamiento3 72 sglYytrlsiGtPpqefslvlDTGSdltWvqCspckkcykqsdplfdpskSstykkvsCssdlcsalessssCes.ekqCsYeieYgdgsstsGvL 166
sg+++++lsiG+P+ ++s ++DTGSdl+W+qC+pc++c++q++p+fdp+kSs+y+kv Css lc+al + s+C++ ++ C+Y ++Ygd sst+G L
AT2G03200.1 104 SGEFLMELSIGNPAVKYSAIVDTGSDLIWTQCKPCTECFDQPTPIFDPEKSSSYSKVGCSSGLCNALPR-SNCNEdKDACEYLYTYGDYSSTRGLL 198
99*****************************************************************99.9***88******************** PP
alineamiento3 167 aedtltlgsesqlsvqrvvfGCgtdqtglessqaadGilGLgrgklSlvsqlaskgiiknvfSyClgsresgg..gslvlGdkas...ps...... 251
a++t+t+++e +s++ + fGCg +++g +++ +G++GLgrg+lSl+sql++ ++fSyCl s e+++ +sl++G+ as ++
AT2G03200.1 199 ATETFTFEDE--NSISGIGFGCGVENEG-DGFSQGSGLVGLGRGPLSLISQLKE-----TKFSYCLTSIEDSEasSSLFIGSLASgivNKtgasld 286
**********..9***************.999**********************.....**********999999999999777755511445566 PP
alineamiento3 252 .sgvkftpllsnpkrstfYnvnltgisvggkklklpssvf..desgeggtiiDSGttltylpeeayealkeaikkevselkkeadsdstldlCysl 344
+ +k+++ll+np++++fY+++l+gi+vg k+l++++s+f e+g+gg+iiDSGtt+tyl+e a++ lke++++++s +++ ++ ldlC++l
AT2G03200.1 287 gEVTKTMSLLRNPDQPSFYYLELQGITVGAKRLSVEKSTFelAEDGTGGMIIDSGTTITYLEETAFKVLKEEFTSRMSLP-VDDSGSTGLDLCFKL 381
678899999********************************99***********************************99.589999********* PP
alineamiento3 345 .ssevkkkfpevtlefkggaklelppenylievseegvvCLgilksskssltilGnivqqnflvvYDlensrvGfaksdCs 424
+ ++ ++p++ ++fkg a+lelp eny++ s++gv CL++ +s+ ++i+Gn++qqnf+v +Dle+++v+f +++C
AT2G03200.1 382 pDAAKNIAVPKMIFHFKG-ADLELPGENYMVADSSTGVLCLAMGSSN--GMSIFGNVQQQNFNVLHDLEKETVSFVPTECG 459
666699***********6.9**************************9..*******************************6 PP
>> AT5G10770.1 | Symbols: | Eukaryotic aspartyl protease family protein | chr5:3403331-3405331 REVERSE LENGTH=474
# score bias c-Evalue i-Evalue hmmfrom hmm to alifrom ali to envfrom env to acc
--- ------ ----- --------- --------- ------- ------- ------- ------- ------- ------- ----
1 ! 386.3 11.1 7.6e-118 3.4e-115 6 424 .. 36 474 .] 30 474 .] 0.96
Alignments for each domain:
== domain 1 score: 386.3 bits; conditional E-value: 7.6e-118
alineamiento3 6 lalllllvllllsvslsetassssslslelkhrssas...................dsarvrrls..........kssskssvslplssgsdvlss 72
+++++ll +s++l + +s+++ sl+++hr+ ++ d+arv++++ + s+++s++lp ++gs+ l+s
AT5G10770.1 36 IQVSSLLPSSSSSCVL-SPRASTTKSSLHVTHRHGTCsrlnngkatspdhveilrlDQARVNSIHsklskklatdHVSESKSTDLPAKDGST-LGS 129
5566666666666776.677889999********9999******************999999999*********999999*********999.*** PP
alineamiento3 73 glYytrlsiGtPpqefslvlDTGSdltWvqCspc.kkcykqsdplfdpskSstykkvsCssdlcsaless....ssCesekqCsYeieYgdgssts 163
g+Y++++ +GtP++++sl++DTGSdltW+qC+pc ++cy+q++p+f+pskS++y +vsCss+ c +l+s sC+ +++C Y i+Ygd+s++
AT5G10770.1 130 GNYIVTVGLGTPKNDLSLIFDTGSDLTWTQCQPCvRTCYDQKEPIFNPSKSTSYYNVSCSSAACGSLSSAtgnaGSCS-ASNCIYGIQYGDQSFSV 224
**********************************899******************************99999999999.9**************** PP
alineamiento3 164 GvLaedtltlgsesqlsvqrvvfGCgtdqtglessqaadGilGLgrgklSlvsqlaskgiiknvfSyClgsresgggslvlGdkaspssgvkftpl 259
G+La++++tl+++ + v+fGCg++++g +++++G+lGLgr klS++sq+a+ ++++fSyCl+s s +g+l++G+++ ++ +vkftp+
AT5G10770.1 225 GFLAKEKFTLTNS--DVFDGVYFGCGENNQG--LFTGVAGLLGLGRDKLSFPSQTAT--AYNKIFSYCLPSSASYTGHLTFGSAGISR-SVKFTPI 313
*************..778*************..************************..***************************77.******* PP
alineamiento3 260 lsnpkrstfYnvnltgisvggkklklpssvfdesgeggtiiDSGttltylpeeayealkeaikkevselkkeadsdstldlCyslssevkkkfpev 355
+ ++ ++fY +n+ +i+vgg+kl++ps+vf ++ g++iDSGt +t+lp +ay+al++++k+++s++ ++++ +s+ld+C++ls+ +++++p+v
AT5G10770.1 314 STITDGTSFYGLNIVAITVGGQKLPIPSTVF---STPGALIDSGTVITRLPPKAYAALRSSFKAKMSKY-PTTSGVSILDTCFDLSGFKTVTIPKV 405
*******************************...89*******************************99.89************************ PP
alineamiento3 356 tlefkggaklelppenylievseegvvCLgilkss.kssltilGnivqqnflvvYDlensrvGfaksdCs 424
+++f+gga +el + +++ + ++vCL+++ +s +s+++i+Gn++qq ++vvYD + rvGfa++ Cs
AT5G10770.1 406 AFSFSGGAVVELGSKGIFYVFKI-SQVCLAFAGNSdDSNAAIFGNVQQQTLEVVYDGAGGRVGFAPNGCS 474
*********************88.**********9999*******************************6 PP
>> AT2G17760.1 | Symbols: | Eukaryotic aspartyl protease family protein | chr2:7713488-7716269 FORWARD LENGTH=513
# score bias c-Evalue i-Evalue hmmfrom hmm to alifrom ali to envfrom env to acc
--- ------ ----- --------- --------- ------- ------- ------- ------- ------- ------- ----
1 ! 381.8 0.1 1.8e-116 8.2e-114 9 428 .. 11 454 .. 4 457 .. 0.90
Alignments for each domain:
== domain 1 score: 381.8 bits; conditional E-value: 1.8e-116
alineamiento3 9 llllvllllsvslsetassssslslelkhrssas..........................dsarvrrls....kssskssvslplssgsdvlssg. 73
+l l++ll+s++ ++++ ++ +e +hr+s + + + ++++++ +++s+g+++++
AT2G17760.1 11 FLGLLILLASSWVLDRCEGFGEFGFEFHHRFSDQvvgvlpgdglpnrdsskyyrvmahrdR-------LirgrRLANEDQSLVTFSDGNETVRVDa 99
444445555555569999999**********98899*****99999976666665554433.......0445555589999999999999999888 PP
alineamiento3 74 ...lYytrlsiGtPpqefslvlDTGSdltWvqCspckkcykqsd.........plfdpskSstykkvsCssdlcsalessssCes.ekqCsYeieY 156
l+y+++++GtP+++f+++lDTGSdl+W++C+ c++c+++ + ++++p++Sst++kv+C+s+lc++ ++C+s e++C+Y+i+Y
AT2G17760.1 100 lgfLHYANVTVGTPSDWFMVALDTGSDLFWLPCD-CTNCVRELKapggssldlNIYSPNASSTSTKVPCNSTLCTRG---DRCASpESDCPYQIRY 191
999*******************************.****99555567888999************************...88**99********** PP
alineamiento3 157 .gdgsstsGvLaedtltlgse...sqlsv..qrvvfGCgtdqtg.lessqaadGilGLgrgklSlvsqlaskgiiknvfSyClgsresgggslvlG 245
++g+s++GvL+ed+l+l s+ s+ +rv+fGCg+ qtg +++ +a++G++GLg +++S++s la++gi++n+fS+C+g+ +g g++++G
AT2G17760.1 192 lSNGTSSTGVLVEDVLHLVSNdksSK--AipARVTFGCGQVQTGvFHDGAAPNGLFGLGLEDISVPSVLAKEGIAANSFSMCFGN--DGAGRISFG 283
99*******************75333..246******************************************************..899****** PP
alineamiento3 246 dkaspssgvkftpllsnpkrstfYnvnltgisvggkklklpssvfdesgeggtiiDSGttltylpeeayealkeaikkevsel.kkeadsdstldl 340
dk+s +++ tpl+ +++++ +Yn+++t+isvgg++ +l e+++++DSGt++tyl+++ay+ ++e++++ + ++ ++++ds+ ++++
AT2G17760.1 284 DKGS--VDQRETPLNIRQPHP-TYNITVTKISVGGNTGDL---------EFDAVFDSGTSFTYLTDAAYTLISESFNSLALDKrYQTTDSELPFEY 367
****..79*******999987.9*****************.........78****************************99999999********* PP
alineamiento3 341 Cyslsse.vkkkfpevtlefkggaklelppenylievseegvvCLgilksskssltilGnivqqnflvvYDlensrvGfaksdCselee 428
Cy ls + ++ ++p+v+l++kgg+++ +++ ++i++++++v+CL+i+k + +++i+G++++++++vv+D+e+ +G+++sdC++ e+
AT2G17760.1 368 CYALSPNkDSFQYPAVNLTMKGGSSYPVYHPLVVIPMKDTDVYCLAIMKIE--DISIIGQNFMTGYRVVFDREKLILGWKESDCYTGET 454
****76669999***************************************..*******************************98776 PP
>> AT5G10760.1 | Symbols: | Eukaryotic aspartyl protease family protein | chr5:3400671-3402165 REVERSE LENGTH=464
# score bias c-Evalue i-Evalue hmmfrom hmm to alifrom ali to envfrom env to acc
--- ------ ----- --------- --------- ------- ------- ------- ------- ------- ------- ----
1 ! 379.9 12.6 6.8e-116 3.1e-113 21 423 .. 42 464 .] 2 464 .] 0.92
Alignments for each domain:
== domain 1 score: 379.9 bits; conditional E-value: 6.8e-116
alineamiento3 21 l...........setassssslslelkhrssas.................dsarvrrls.........kssskssvslplssgsdvlssglYytrl 79
++++s+++ sl++ h++ a+ d+arv+++ + s+++s++lp +sg + l+sg+Y++++
AT5G10760.1 42 VsslfpsssscvPSSKASNTKSSLRVVHMHGACshlssdarvdhdeiirrDQARVESIYsklsknsanEVSEAKSTELPAKSGIT-LGSGNYIVTI 136
0333333333556889999999*******999999999999998888888777777777999999998888999********999.********** PP
alineamiento3 80 siGtPpqefslvlDTGSdltWvqCspc.kkcykqsdplfdpskSstykkvsCssdlcsalessssCesekqCsYeieYgdgsstsGvLaedtltlg 174
iGtP++++slv+DTGSdltW+qC+pc +cy+q++p+f+ps+Ssty++vsCss++c+ + +sC+ +++C+Y+i Ygd+s+t+G+La++++tl+
AT5G10760.1 137 GIGTPKHDLSLVFDTGSDLTWTQCEPClGSCYSQKEPKFNPSSSSTYQNVSCSSPMCEDA---ESCS-ASNCVYSIVYGDKSFTQGFLAKEKFTLT 228
***************************999******************************...78**.9*************************** PP
alineamiento3 175 sesqlsvqrvvfGCgtdqtglessqaadGilGLgrgklSlvsqlaskgiiknvfSyClgsresgg.gslvlGdkaspssgvkftpllsnpkrstfY 269
++ +++v+fGCg++++g + +++G+lGLg gklSl+ q+++ +++n+fSyCl+s++s++ g+l++G+++ ++ +vkftp+ s p+ Y
AT5G10760.1 229 NS--DVLEDVYFGCGENNQG--LFDGVAGLLGLGPGKLSLPAQTTT--TYNNIFSYCLPSFTSNStGHLTFGSAGISE-SVKFTPISSFPSAF-NY 316
**..888*************..************************..*************99888**********66.*******9999977.9* PP
alineamiento3 270 nvnltgisvggkklklpssvfdesgeggtiiDSGttltylpeeayealkeaikkevselkkeadsdstldlCyslssevkkkfpevtlefkggakl 365
+++ gisvg+k+l ++++ f ++ g+iiDSGt +t+lp+++y++l++ +k+++s++ k+++ +d+Cy++++ +++++p+++++f+g++ +
AT5G10760.1 317 GIDIIGISVGDKELAITPNSF---STEGAIIDSGTVFTRLPTKVYAELRSVFKEKMSSY-KSTSGYGLFDTCYDFTGLDTVTYPTIAFSFAGSTVV 408
********************9...899********************************.79********************************** PP
alineamiento3 366 elppenylievseegvvCLgilksskssltilGnivqqnflvvYDlensrvGfaksdC 423
el+ + + + + ++vCL+++ ++ + +i+Gn++q+ + vvYD++ rvGfa++ C
AT5G10760.1 409 ELDGSGISLPIKI-SQVCLAFAGND-DLPAIFGNVQQTTLDVVYDVAGGRVGFAPNGC 464
***********88.***********.99****************************99 PP
>> AT1G31450.1 | Symbols: | Eukaryotic aspartyl protease family protein | chr1:11259872-11261209 REVERSE LENGTH=445
# score bias c-Evalue i-Evalue hmmfrom hmm to alifrom ali to envfrom env to acc
--- ------ ----- --------- --------- ------- ------- ------- ------- ------- ------- ----
1 ! 379.2 10.6 1.1e-115 5.2e-113 3 424 .. 5 442 .. 2 444 .. 0.90
Alignments for each domain:
== domain 1 score: 379.2 bits; conditional E-value: 1.1e-115
alineamiento3 3 svllalllllvllllsvslsetassssslslelkhrssas..............dsarvrrls......kssskssvslplssgsdvlssglYytr 78
++l+++ll ++++++s s+ +++++l++el+hr+s++ + ++s+ +++++l+sg ++ g+Y+++
AT1G31450.1 5 TFLYCSLLAISFFFASNSS----ANRENLTVELIHRDSPHsplynphhtvsdrlN-------AaflrsiSRSRRFTTKTDLQSGLI-SNGGEYFMS 88
4566666666666665555....***************99998877776664442.......044444446666777888888655.8999***** PP
alineamiento3 79 lsiGtPpqefslvlDTGSdltWvqCspckkcykqsdplfdpskSstykkvsCssdlcsaless.ssCes.ekqCsYeieYgdgsstsGvLaedtlt 172
+siGtPp+++ + DTGSdltWvqC+pc++cykq++plfd++kSstyk+ sC+s++c+al+++ + C++ ++ C+Y ++Ygd+s+t+G+ a++t++
AT1G31450.1 89 ISIGTPPSKVFAIADTGSDLTWVQCKPCQQCYKQNSPLFDKKKSSTYKTESCDSKTCQALSEHeEGCDEsKDICKYRYSYGDNSFTKGDVATETIS 184
************************************************************9999****88************************** PP
alineamiento3 173 lgse..sqlsvqrvvfGCgtdqtglessqaadGilGLgrgklSlvsqlaskgiiknvfSyClgsresgg...gslvlGdkasps.....sgvkftp 258
++s+ s+ s++ +vfGCg+++ g +++++ +Gi+GLg g+lSlvsql+s i+++fSyCl+++ + + ++lG+++ ps s + +tp
AT1G31450.1 185 IDSSsgSSVSFPGTVFGCGYNNGG-TFEETGSGIIGLGGGPLSLVSQLGS--SIGKKFSYCLSHTAATTngtSVINLGTNSIPSnpskdSATLTTP 277
****6666666*************.9999*********************..***********987555566******999977777767888999 PP
alineamiento3 259 llsnpkrstfYnvnltgisvggkklklpssvf.....desgeggtiiDSGttltylpeeayealkeaikkevselkkeadsdstldlCyslssevk 349
l+++ + +t+Y ++l++++vg++kl++++ + +++++g++iiDSGttlt+l + +y+ + +a++++v+ k+ +d++ l+ C++ ++++
AT1G31450.1 278 LIQKDP-ETYYFLTLEAVTVGKTKLPYTGGGYglngkSSKRTGNIIIDSGTTLTLLDSGFYDDFGTAVEESVTGAKRVSDPQGLLTHCFKS-GDKE 371
987766.66*******************999899999999***********************************99*************8.99** PP
alineamiento3 350 kkfpevtlefkggaklelppenylievseegvvCLgilksskssltilGnivqqnflvvYDlensrvGfaksdCs 424
+p++t++f++ a+++l+p n +++ +e ++vCL++++++ +++i Gn+vq +flv YDle+++v+f+++dCs
AT1G31450.1 372 IGLPAITMHFTN-ADVKLSPINAFVKLNE-DTVCLSMIPTT--EVAIYGNMVQMDFLVGYDLETKTVSFQRMDCS 442
***********7.8*************98.***********..*******************************8 PP
>> AT3G25700.1 | Symbols: | Eukaryotic aspartyl protease family protein | chr3:9358937-9360295 FORWARD LENGTH=452
# score bias c-Evalue i-Evalue hmmfrom hmm to alifrom ali to envfrom env to acc
--- ------ ----- --------- --------- ------- ------- ------- ------- ------- ------- ----
1 ! 374.8 0.0 2.4e-114 1.1e-111 7 424 .. 8 450 .. 1 452 [] 0.92
Alignments for each domain:
== domain 1 score: 374.8 bits; conditional E-value: 2.4e-114
alineamiento3 7 alllllvllllsvslsetassssslslelkhrssas........dsarvrrlsksssk.ssvslplssgsdvlssglYytrlsiGtPpqefslvlD 93
+++l ++ll +++ + +++++ l+l+l ++s+++ d++r + ls ++++ v++p+ sg ++sg+Y+++l+iG+Ppq++ l+ D
AT3G25700.1 8 LCSFLSLFLLPPSNIAAVSNHNKYLKLPLLRKSPFPsptqalalDTRRLHFLSLRRKPiPFVKSPVVSGAA-SGSGQYFVDLRIGQPPQSLLLIAD 102
334444445555555899999************99999***99998898888855544388999****888.************************ PP
alineamiento3 94 TGSdltWvqCspckkcykqsd.plfdpskSstykkvsCssdlcsaless...ssCes...ekqCsYeieYgdgsstsGvLaedtltlgse..sqls 180
TGSdl+Wv+Cs c++c ++s ++f p++Sst+++ +C +++c+ + ++ C++ +++C+Ye+ Y+dgs+tsG +a++t +l+++ ++++
AT3G25700.1 103 TGSDLVWVKCSACRNCSHHSPaTVFFPRHSSTFSPAHCYDPVCRLVPKPdraPICNHtriHSTCHYEYGYADGSLTSGLFARETTSLKTSsgKEAR 198
****************875544************************99999988996689******************************888888 PP
alineamiento3 181 vqrvvfGCgtdqtg....lessqaadGilGLgrgklSlvsqlaskgiiknvfSyClgsresgg...gslvlGdkaspssgvkftpllsnpkrstfY 269
++ v+fGCg + +g +s+++a+G++GLgrg++S+ sql++ +++n+fSyCl + + + ++l++G+ ++ s++ ftpll+np ++tfY
AT3G25700.1 199 LKSVAFGCGFRISGqsvsGTSFNGANGVMGLGRGPISFASQLGR--RFGNKFSYCLMDYTLSPpptSYLIIGNGGDGISKLFFTPLLTNPLSPTFY 292
8********999998888899***********************..************99888999******9999889***************** PP
alineamiento3 270 nvnltgisvggkklklpssvf..desgeggtiiDSGttltylpeeayealkeaikkevselkkeadsdstldlCysl..ssevkkkfpevtlefkg 361
+v+l+++ v+g kl +++s++ d+sg+ggt++DSGttl++l+e+ay+++ a++++v+ + + +dlC ++ +++ +k++p++++ef+g
AT3G25700.1 293 YVKLKSVFVNGAKLRIDPSIWeiDDSGNGGTVVDSGTTLAFLAEPAYRSVIAAVRRRVKLP-IADALTPGFDLCVNVsgVTKPEKILPRLKFEFSG 387
**********************************************************999.578999*********5555699************ PP
alineamiento3 362 gaklelppenylievseegvvCLgilkss.kssltilGnivqqnflvvYDlensrvGfaksdCs 424
ga ++ pp+ny+ie++e ++ CL+i++ + k ++++Gn++qq+fl+++D+++sr+Gf+++ C+
AT3G25700.1 388 GAVFVPPPRNYFIETEE-QIQCLAIQSVDpKVGFSVIGNLMQQGFLFEFDRDRSRLGFSRRGCA 450
***************88.**********99*********************************7 PP
>> AT1G05840.1 | Symbols: | Eukaryotic aspartyl protease family protein | chr1:1762843-1766150 REVERSE LENGTH=485
# score bias c-Evalue i-Evalue hmmfrom hmm to alifrom ali to envfrom env to acc
--- ------ ----- --------- --------- ------- ------- ------- ------- ------- ------- ----
1 ! 373.9 0.0 4.5e-114 2e-111 9 428 .. 13 443 .. 5 446 .. 0.94
Alignments for each domain:
== domain 1 score: 373.9 bits; conditional E-value: 4.5e-114
alineamiento3 9 llllvllllsvslsetassssslslelkhrssas..........dsarvrrlskssskssvslplssgsdvlssglYytrlsiGtPpqefslvlDT 94
++l+++l+++++ s ++ ++++k+r + d++r+ ++ ++lpl+++ + glYy+++ iGtP++++++++DT
AT1G05840.1 13 RFTLIWFLTALVS----VSCNPGVFNVKYRYPRLqgsltalkehDDRRQLTIL-----AGIDLPLGGTGRPDIPGLYYAKIGIGTPAKSYYVQVDT 99
5566666666666....788999999999999778999999888777777777.....89************************************ PP
alineamiento3 95 GSdltWvqCspckkcykqsd.....plfdpskSstykkvsCssdlcsaless..ssCesekqCsYeieYgdgsstsGvLaedtltlgse.....sq 178
GSd++Wv+C +ck+c++ s+ +l++ ++S + k vsC++d+c +++ s C+ + +C+Y Ygdgsst G++++d+++ +s+ +q
AT1G05840.1 100 GSDIMWVNCIQCKQCPRRSTlgielTLYNIDESDSGKLVSCDDDFCYQISGGplSGCKANMSCPYLEIYGDGSSTAGYFVKDVVQYDSVagdlkTQ 195
*****************99899999************************9989************************************9998666 PP
alineamiento3 179 lsvqrvvfGCgtdqtg...lessqaadGilGLgrgklSlvsqlaskgiiknvfSyClgsresgggslvlGdkaspssgvkftpllsnpkrstfYnv 271
+ v+fGCg +q+g ++++a dGilG+g+++ S++sqlas+g++k++f++Cl++r +ggg++++G+ + ++v++tpl++n++ +Ynv
AT1G05840.1 196 TANGSVIFGCGARQSGdldSSNEEALDGILGFGKANSSMISQLASSGRVKKIFAHCLDGR-NGGGIFAIGRVVQ--PKVNMTPLVPNQP---HYNV 285
6669************9877888999*********************************5.999**********..66*******9977...9*** PP
alineamiento3 272 nltgisvggkklklpssvfdesgeggtiiDSGttltylpeeayealkeaikkevselkkeadsdstldlCyslssevkkkfpevtlefkggaklel 367
n+t+++vg++ l++p+++f+ +++ g+iiDSGttl+ylpe +ye l+++i+++ ++lk + + ++ C+++s++v++ fp+vt++f+++ l++
AT1G05840.1 286 NMTAVQVGQEFLTIPADLFQPGDRKGAIIDSGTTLAYLPEIIYEPLVKKITSQEPALK--VHIVDKDYKCFQYSGRVDEGFPNVTFHFENSVFLRV 379
******************************************************9995..9*********************************** PP
alineamiento3 368 ppenylievseegvvCLgilkss.....kssltilGnivqqnflvvYDlensrvGfaksdCselee 428
+p++yl+++ eg++C+g+++s ++++t+lG++v++n+lv YDlen+ +G+++ +Cs++ +
AT1G05840.1 380 YPHDYLFPH--EGMWCIGWQNSAmqsrdRRNMTLLGDLVLSNKLVLYDLENQLIGWTEYNCSSSIK 443
*********..58*********9999999********************************98765 PP
>> AT2G35615.1 | Symbols: | Eukaryotic aspartyl protease family protein | chr2:14959391-14960734 FORWARD LENGTH=447
# score bias c-Evalue i-Evalue hmmfrom hmm to alifrom ali to envfrom env to acc
--- ------ ----- --------- --------- ------- ------- ------- ------- ------- ------- ----
1 ! 373.6 8.0 5.7e-114 2.6e-111 8 425 .. 4 445 .. 1 447 [] 0.91
Alignments for each domain:
== domain 1 score: 373.6 bits; conditional E-value: 5.7e-114
alineamiento3 8 lllllvllllsvslsetassssslslelkhrssas....................dsarvrrlskssskssvslplssgsdvlssglYytrlsiGt 83
+ll ++l+ sv+l +++ + +++s+el+hr+s+ + +r rr+ ++ ++++l+sg + +g+++++++iGt
AT2G35615.1 4 QILLCFFLFFSVTL-SSSGHPKNFSVELIHRDSPLspiynpqitvtdrlnaaflrSVSRSRRFN----HQLSQTDLQSGL-IGADGEFFMSITIGT 93
45555555555665.68999*************9999999999999888888777556666666....344444444433.47899********** PP
alineamiento3 84 PpqefslvlDTGSdltWvqCspckkcykqsdplfdpskSstykkvsCssdlcsaless.ssCes.ekqCsYeieYgdgsstsGvLaedtltlgse. 176
Pp ++ + DTGSdltWvqC+pc++cyk++ p+fd++kSstyk+ +C+s+ c+al+s+ + C++ ++ C+Y ++Ygd+s+++G+ a++t++++s
AT2G35615.1 94 PPIKVFAIADTGSDLTWVQCKPCQQCYKENGPIFDKKKSSTYKSEPCDSRNCQALSSTeRGCDEsNNICKYRYSYGDQSFSKGDVATETVSIDSAs 189
*******************************************************99999***88******************************7 PP
alineamiento3 177 .sqlsvqrvvfGCgtdqtglessqaadGilGLgrgklSlvsqlaskgiiknvfSyClgsresgg...gslvlGdkasps.....sgvkftpllsnp 263
s s++ +vfGCg+++ g +++++ +Gi+GLg g lSl+sql+s i+++fSyCl++++ + + ++lG+++ ps sgv++tpl++++
AT2G35615.1 190 gSPVSFPGTVFGCGYNNGG-TFDETGSGIIGLGGGHLSLISQLGS--SISKKFSYCLSHKSATTngtSVINLGTNSIPSslskdSGVVSTPLVDKE 282
777788*************.99***********************..***********988555667******999977777789********998 PP
alineamiento3 264 krstfYnvnltgisvggkklklpssvf.......desgeggtiiDSGttltylpeeayealkeaikkevselkkeadsdstldlCyslssevkkkf 352
+ + +Y+++l++isvg+kk+++++s + ++++g++iiDSGttlt+l+ +++++++a++++v+ k+ +d++ l+ C++ ++ + +
AT2G35615.1 283 PLT-YYYLTLEAISVGKKKIPYTGSSYnpnddgiLSETSGNIIIDSGTTLTLLEAGFFDKFSSAVEESVTGAKRVSDPQGLLSHCFKS-GSAEIGL 376
876.********************999888666657889*********************************99*************8.999**** PP
alineamiento3 353 pevtlefkggaklelppenylievseegvvCLgilksskssltilGnivqqnflvvYDlensrvGfaksdCse 425
pe+t +f+g a+++l+p n +++ se ++vCL++++++ +++i Gn++q +flv YDle+++v+f+ +dCs
AT2G35615.1 377 PEITVHFTG-ADVRLSPINAFVKLSE-DMVCLSMVPTT--EVAIYGNFAQMDFLVGYDLETRTVSFQHMDCSA 445
********6.9*************99.***********..*******************************85 PP
>> AT3G51330.1 | Symbols: | Eukaryotic aspartyl protease family protein | chr3:19053480-19056152 REVERSE LENGTH=529
# score bias c-Evalue i-Evalue hmmfrom hmm to alifrom ali to envfrom env to acc
--- ------ ----- --------- --------- ------- ------- ------- ------- ------- ------- ----
1 ! 370.3 0.0 5.4e-113 2.5e-110 8 428 .. 6 458 .. 1 461 [. 0.88
Alignments for each domain:
== domain 1 score: 370.3 bits; conditional E-value: 5.4e-113
alineamiento3 8 lllllvllllsvslsetassssslslelkhrssas............dsarvrrls....................kssskssvslplssgsdvls 71
+++l+ ll++++ e++++s ++s+e++h++s + + +s+++++ +++ +g+++ s
AT3G51330.1 6 QVFVLLSLLVVCWGLERCEASGKFSFEVHHMFSDRvkqslglddlvpE-------KgsleyfkvlaqrdrlirgrgLASNNEETPITFMRGNRTIS 94
445555556677778*****************9655555555555550.......05555555666666666777755677777777777777777 PP
alineamiento3 72 sg....lYytrlsiGtPpqefslvlDTGSdltWvqCspc.kkcykqsd..........plfdpskSstykkvsCssdlcsalessssCes.ekqCs 151
l+y+++s+GtP+++f ++lDTGSdl+W++C+ c ++c+++ + +l++p++Sst+++++Cs+d+c s+C+s +++C+
AT3G51330.1 95 IDllgfLHYANVSVGTPATWFLVALDTGSDLFWLPCN-CgSTCIRDLKevglsqsrplNLYSPNTSSTSSSIRCSDDRCFGS---SRCSSpASSCP 186
777889*******************************.55999993334455556788***********************9...88**99***** PP
alineamiento3 152 YeieY.gdgsstsGvLaedtltlgse.sqlsv..qrvvfGCgtdqtg.lessqaadGilGLgrgklSlvsqlaskgiiknvfSyClgsresgggsl 242
Y+i+Y +++++t+G+L ed+l+l +e + l++ +++++GCg++qtg l+ss+a++G+lGLg +++S++s la+++i++n+fS+C+g+ + g++
AT3G51330.1 187 YQIQYlSKDTFTTGTLFEDVLHLVTEdEGLEPvkANITLGCGKNQTGfLQSSAAVNGLLGLGLKDYSVPSILAKAKITANSFSMCFGNIIDVVGRI 282
*****99*******************85555567*************99*********************************************** PP
alineamiento3 243 vlGdkaspssgvkftpllsnpkrstfYnvnltgisvggkklklpssvfdesgeggtiiDSGttltylpeeayealkeaikkevselkkeadsdstl 338
++Gdk++ +++ tpll++++++ +Y v++t++svgg+++ + + +++D+Gt++t+l e+ y +++a++++v+++++ d++ ++
AT3G51330.1 283 SFGDKGY--TDQMETPLLPTEPSP-TYAVSVTEVSVGGDAVGV---------QLLALFDTGTSFTHLLEPEYGLITKAFDDHVTDKRRPIDPELPF 366
*******..78*******998865.9****************9.........578*******************************99******** PP
alineamiento3 339 dlCyslsse.vkkkfpevtlefkggaklelppenylievsee.gvvCLgilksskssltilGnivqqnflvvYDlensrvGfaksdCselee 428
++Cy+ls + ++ fp+v+++f+gg+++ l++ ++++ +++ ++CLgilks + +++i+G+++++++++v+D+e++ +G+++sdC e+e+
AT3G51330.1 367 EFCYDLSPNkTTILFPRVAMTFEGGSQMFLRNPLFIVWNEDNsAMYCLGILKSVDFKINIIGQNFMSGYRIVFDRERMILGWKRSDCFEDES 458
******7666999************************999999********************************************99876 PP
>> AT3G59080.2 | Symbols: | Eukaryotic aspartyl protease family protein | chr3:21836812-21838419 FORWARD LENGTH=499
# score bias c-Evalue i-Evalue hmmfrom hmm to alifrom ali to envfrom env to acc
--- ------ ----- --------- --------- ------- ------- ------- ------- ------- ------- ----
1 ! 81.2 0.1 3e-25 1.4e-22 4 115 .. 7 210 .. 1 211 [. 0.87
2 ! 286.4 0.0 1.6e-87 7.4e-85 146 425 .. 209 498 .. 208 499 .] 0.96
Alignments for each domain:
== domain 1 score: 81.2 bits; conditional E-value: 3e-25
alineamiento3 4 vllalllllvllllsvsl..................................................setassssslslelkhrssas....... 42
++l+l++++v + + +e++ ++++++++lk+r++++
AT3G59080.2 7 FILCLIFFFVTAF----SgdsralagnneqknisgfsgidfpnpmrfgsassstsndcgfsspekeptKERTGENKTVKFHLKRRETTTtekattn 98
4444444444444....34555999999999999999999999999999999999999*******9999999999999999999999889999999 PP
alineamiento3 43 ........dsarvrrls................................kssskssvslplssgsdvlssglYytrlsiGtPpqefslvlDTGSdl 98
d +r ++l+ +++++++ ++l+sg++ l+sg+Y++++ +G+Pp++fsl+lDTGSdl
AT3G59080.2 99 svlelqirDLTRIQTLHkrvleknnqntvsqkqkkndkevvtttpvassVEEQAGQLVATLESGMT-LGSGEYFMDVLVGSPPKHFSLILDTGSDL 193
99998888777777777888889999999999999999*********99888999********999.***************************** PP
alineamiento3 99 tWvqCspckkcykqsdp 115
+W+qC pc +c++q+d+
AT3G59080.2 194 NWIQCLPCYDCFQQNDN 210
*************9986 PP
== domain 2 score: 286.4 bits; conditional E-value: 1.6e-87
alineamiento3 146 sekqCsYeieYgdgsstsGvLaedtltlgse......sqlsvqrvvfGCgtdqtglessqaadGilGLgrgklSlvsqlaskgiiknvfSyClgsr 235
++++C+Y ++Ygd s+t+G++a +t+t++ + + +v++++fGCg++++g +++a+G+lGLgrg+lS+ sql+s +++++fSyCl++r
AT3G59080.2 209 DNQSCPYYYWYGDSSNTTGDFAVETFTVNLTtnggssELYNVENMMFGCGHWNRG--LFHGAAGLLGLGRGPLSFSSQLQS--LYGHSFSYCLVDR 300
4899*************************9998887666677*************..************************..************* PP
alineamiento3 236 esgg...gslvlGdkas..pssgvkftpll..snpkrstfYnvnltgisvggkklklpssvf..desgeggtiiDSGttltylpeeayealkeaik 322
+s++ ++l++G++++ ++++++ft+++ +++ +tfY+v++++i v+g+ l++p++++ +++g ggtiiDSGttl+y++e+aye +k++i+
AT3G59080.2 301 NSDTnvsSKLIFGEDKDllSHPNLNFTSFVagKENLVDTFYYVQIKSILVAGEVLNIPEETWniSSDGAGGTIIDSGTTLSYFAEPAYEFIKNKIA 396
9999999******8888766789*******99888999********************************************************** PP
alineamiento3 323 kevselkkeadsdstldlCyslssevkkkfpevtlefkggaklelppenylievseegvvCLgilksskssltilGnivqqnflvvYDlensrvGf 418
++++ +++ ++ +ld+C+++s+ +++++pe+ + f++ga +++p en +i+ +e ++vCL++l + ks ++i+Gn++qqnf++ YD+++sr+G+
AT3G59080.2 397 EKAKGKYPVYRDFPILDPCFNVSGIHNVQLPELGIAFADGAVWNFPTENSFIWLNE-DLVCLAMLGTPKSAFSIIGNYQQQNFHILYDTKRSRLGY 491
******************************************************98.*************************************** PP
alineamiento3 419 aksdCse 425
a+++C++
AT3G59080.2 492 APTKCAD 498
*****86 PP
>> AT3G54400.1 | Symbols: | Eukaryotic aspartyl protease family protein | chr3:20140291-20142599 REVERSE LENGTH=425
# score bias c-Evalue i-Evalue hmmfrom hmm to alifrom ali to envfrom env to acc
--- ------ ----- --------- --------- ------- ------- ------- ------- ------- ------- ----
1 ! 366.2 1.5 9.6e-112 4.4e-109 8 423 .. 6 424 .. 1 425 [] 0.96
Alignments for each domain:
== domain 1 score: 366.2 bits; conditional E-value: 9.6e-112
alineamiento3 8 lllllvllllsvslsetassssslslelkhrssas...............dsarvrrlskssskssvslplssgsdvlssglYytrlsiGtPpqef 88
l+ll++ll+l++ + ++ ++s+s l+++h +s + d+ar+ +ls+ + ++s+p+ sg+ +++s +Y++r +iGtP+q +
AT3G54400.1 6 LILLISLLILKSESINCNEKSHSSDLRVFHINSLCspfktsvswadtllqDKARFLYLSSLAGVRKSSVPIASGRAIVQSPTYIVRANIGTPAQPM 101
56677777777777799999*************999***********************99999******************************** PP
alineamiento3 89 slvlDTGSdltWvqCspckkcykqsdplfdpskSstykkvsCssdlcsalessssCesekqCsYeieYgdgsstsGvLaedtltlgsesqlsvqrv 184
++lDT+ d W++Cs c c +s+ lfdpskSs++++++C+ ++c+++ + sC +k+C ++++Yg gs+++++L++dtltl s+ +++
AT3G54400.1 102 LVALDTSNDAAWIPCSGCVGC--SSSVLFDPSKSSSSRTLQCEAPQCKQAPN-PSCTVSKSCGFNMTYG-GSTIEAYLTQDTLTLASD---VIPNY 190
*********************..799************************98.99*************8.8999**************...99*** PP
alineamiento3 185 vfGCgtdqtglessqaadGilGLgrgklSlvsqlaskgiiknvfSyClgsresgg..gslvlGdkaspssgvkftpllsnpkrstfYnvnltgisv 278
+fGC ++ +g +s +a+G++GLgrg+lSl+sq ++ ++++ fSyCl++ +s++ gsl lG k++p ++k+tpll+np+rs+ Y+vnl gi+v
AT3G54400.1 191 TFGCINKASG--TSLPAQGLMGLGRGPLSLISQSQN--LYQSTFSYCLPNSKSSNfsGSLRLGPKNQPI-RIKTTPLLKNPRRSSLYYVNLVGIRV 281
**********..*********************888..************9999899**********88.************************** PP
alineamiento3 279 ggkklklpssvf..desgeggtiiDSGttltylpeeayealkeaikkevselkkeadsdstldlCyslssevkkkfpevtlefkggaklelppeny 372
g+k +++p s + d +++ gti+DSGt +t+l e+ay a++++++++v++ + a s +d+Cys+ ++ fp+vt+ f+g +++lpp n+
AT3G54400.1 282 GNKIVDIPTSALafDPATGAGTIFDSGTVYTRLVEPAYVAVRNEFRRRVKNAN--ATSLGGFDTCYSG----SVVFPSVTFMFAG-MNVTLPPDNL 370
*********99889***********************************9995..99***********....9***********6.89******** PP
alineamiento3 373 lievseegvvCLgilkss...kssltilGnivqqnflvvYDlensrvGfaksdC 423
li++s++++ CL++++ +s l+++ +++qqn++v D+ nsr+G++++ C
AT3G54400.1 371 LIHSSAGNLSCLAMAAAPvnvNSVLNVIASMQQQNHRVLIDVPNSRLGISRETC 424
******************999********************************* PP
>> AT4G33490.2 | Symbols: | Eukaryotic aspartyl protease family protein | chr4:16108781-16110679 REVERSE LENGTH=425
# score bias c-Evalue i-Evalue hmmfrom hmm to alifrom ali to envfrom env to acc
--- ------ ----- --------- --------- ------- ------- ------- ------- ------- ------- ----
1 ! 364.5 0.0 3.1e-111 1.4e-108 6 428 .. 4 416 .. 1 419 [. 0.93
Alignments for each domain:
== domain 1 score: 364.5 bits; conditional E-value: 3.1e-111
alineamiento3 6 lalllllvllllsvslsetassssslslelkhrssasdsarvrrlskssskssvslplssgsdvlssglYytrlsiGtPpqefslvlDTGSdltWv 101
+++ +++vl+++s++l ss + ++ ++ +s r++r ssv +p+++ +v++ g+Y ++++iG+Pp+ ++l+lDTGSdltW+
AT4G33490.2 4 MNVRFMIVLMVMSLVL----GFSSAVDFRWRKTAGFS--DRFTRAV-----SSVVFPVHG--NVYPLGYYNVTINIGQPPRPYYLDLDTGSDLTWL 86
6677888888888888....77777777777777754..4665555.....99*******..99******************************** PP
alineamiento3 102 qC.spckkcykqsdplfdpskSstykkvsCssdlcsaless..ssCesekqCsYeieYgdgsstsGvLaedtltlgsesqlsv.qrvvfGCgtdqt 193
qC +pc +c + ++pl++ps++ ++C+++lc+al+ + ++Ce+ +qC+Ye+eY+dg+s+ GvL++d+++++ ++ l++ +r+++GCg+dq
AT4G33490.2 87 QCdAPCVRCLEAPHPLYQPSSD----LIPCNDPLCKALHLNsnQRCETPEQCDYEVEYADGGSSLGVLVRDVFSMNYTQGLRLtPRLALGCGYDQI 178
**999***************99....7************9999***********************************777778***********9 PP
alineamiento3 194 g.lessqaadGilGLgrgklSlvsqlaskgiiknvfSyClgsresgggslvlGdkaspssgvkftpllsnpkrstfYnvnl.tgisvggkklklps 287
++s+++ dG+lGLgrgk+S++sql+s+g +knv+++Cl+s ggg+l++Gd+ ++ss+v++tp+ ++ + ++Y+ + ++ +gg+++ l+
AT4G33490.2 179 PgASSHHPLDGVLGLGRGKVSILSQLHSQGYVKNVIGHCLSS--LGGGILFFGDDLYDSSRVSWTPMSREYS--KHYSPAMgGELLFGGRTTGLK- 269
9899**************************************..799********************88755..69*****66799********6. PP
alineamiento3 288 svfdesgeggtiiDSGttltylpeeayealkeaikkevsel.kkeadsdstldlCysl......ssevkkkfpevtlefkgg....aklelppeny 372
+ t++DSG+++ty++++ay+a++ +k+e+s + kea++d+tl+lC+++ +evkk+f++++l+fk+g + +e+ppe y
AT4G33490.2 270 -------NLLTVFDSGSSYTYFNSKAYQAVTYLLKRELSGKpLKEARDDHTLPLCWQGrrpfmsIEEVKKYFKPLALSFKTGwrskTLFEIPPEAY 358
.......789*******************************9889*************999975555**************99998899******* PP
alineamiento3 373 lievseegvvCLgilkss...kssltilGnivqqnflvvYDlensrvGfaksdCselee 428
li +++ g+vCLgil+++ ++l+++G+i++q+++++YD+e++ +G+++ dC+el++
AT4G33490.2 359 LIISMK-GNVCLGILNGTeigLQNLNLIGDISMQDQMIIYDNEKQSIGWMPVDCDELAS 416
****99.***********9999*********************************9876 PP
>> AT3G12700.1 | Symbols: | Eukaryotic aspartyl protease family protein | chr3:4037136-4039043 FORWARD LENGTH=461
# score bias c-Evalue i-Evalue hmmfrom hmm to alifrom ali to envfrom env to acc
--- ------ ----- --------- --------- ------- ------- ------- ------- ------- ------- ----
1 ! 363.8 0.2 5.1e-111 2.3e-108 8 423 .. 28 460 .. 22 461 .] 0.92
Alignments for each domain:
== domain 1 score: 363.8 bits; conditional E-value: 5.1e-111
alineamiento3 8 lllllvllllsvslsetassssslslelkhrssas.............dsarvrrls.kssskssvslplssgsdvlssglYytrlsiGtPpqefs 89
l++l++ lll+++ ++ +++s++l+l hr++ d++r++ +s k++s+ v+++l+sg d +++ +Y+t++++GtP+++f
AT3G12700.1 28 LSCLITTLLLITVA--DSMKDTSVRLKLAHRDTLLpkplsriedvigaDQKRHSLISrKRNSTVGVKMDLGSGID-YGTAQYFTEIRVGTPAKKFR 120
33344444444444..679*************9989***********9999999999555566778888899999.99****************** PP
alineamiento3 90 lvlDTGSdltWvqCspckkcykqsdplfdpskSstykkvsCssdlcsaless....ssCes.ekqCsYeieYgdgsstsGvLaedtltlgse..sq 178
+v+DTGS+ltWv+C+ + k+++ +f+ ++S+++k+v C +++c+ + ++C + ++ CsY ++Y+dgs +Gv+a++t+t+g + +
AT3G12700.1 121 VVVDTGSELTWVNCR-YRARGKDNRRVFRADESKSFKTVGCLTQTCKVDLMNlfslTTCPTpSTPCSYDYRYADGSAAQGVFAKETITVGLTngRM 215
***************.567779***************************9999*******99******************************7777 PP
alineamiento3 179 lsvqrvvfGCgtdqtglessqaadGilGLgrgklSlvsqlaskgiiknvfSyClgsresgg...gslvlGdkaspssgv.kftpllsnpkrstfYn 270
++++ ++GC+++ tg +s+q+adG+lGL +++S++s +s +++ +fSyCl+++ s++ ++l++G++ s+++ + ++tp l+ ++ ++fY
AT3G12700.1 216 ARLPGHLIGCSSSFTG-QSFQGADGVLGLAFSDFSFTSTATS--LYGAKFSYCLVDHLSNKnvsNYLIFGSSRSTKTAFrRTTP-LDLTRIPPFYA 307
777*************.*************************..*************9999999********998855515666.58889999*** PP
alineamiento3 271 vnltgisvggkklklpssvfdesgeggtiiDSGttltylpeeayealkeaikkevselkkeadsdstldlCysl.ssevkkkfpevtlefkggakl 365
+n+ gis g ++l++ps+v+d++++ggti+DSGt+lt+l+++ay+++++ +++ + elk+ +++ ++++C+s+ s+ + +k+p++t+++kgga++
AT3G12700.1 308 INVIGISLGYDMLDIPSQVWDATSGGGTILDSGTSLTLLADAAYKQVVTGLARYLVELKRVKPEGVPIEYCFSFtSGFNVSKLPQLTFHLKGGARF 403
**********************************************************9***************55559***************** PP
alineamiento3 366 elppenylievseegvvCLgilksskssltilGnivqqnflvvYDlensrvGfaksdC 423
e ++++yl+ gv CLg+++ ++ ++++Gni+qqn+l+++Dl +s+++fa+s C
AT3G12700.1 404 EPHRKSYLVDAAP-GVKCLGFVSAGTPATNVIGNIMQQNYLWEFDLMASTLSFAPSAC 460
***********76.******************************************** PP
>> AT1G09750.1 | Symbols: | Eukaryotic aspartyl protease family protein | chr1:3157541-3158960 FORWARD LENGTH=449
# score bias c-Evalue i-Evalue hmmfrom hmm to alifrom ali to envfrom env to acc
--- ------ ----- --------- --------- ------- ------- ------- ------- ------- ------- ----
1 ! 361.3 3.2 3e-110 1.4e-107 5 424 .. 9 449 .] 1 449 [] 0.88
Alignments for each domain:
== domain 1 score: 361.3 bits; conditional E-value: 3e-110
alineamiento3 5 llalllllvllllsvsl..........................setassssslslelkhrssas.........dsarvrrls..kssskssvslpl 63
++ l+lll ++++++++ +t+ s s ds+r ++ls + +++ +s+p+
AT1G09750.1 9 FFFLTLLLPFTFTTATRdtcataapdgsddlsiipinakcspfAPTHVSASV-----------IdtvlhmassDSHRLTYLSslVAGKPKPTSVPV 93
3333344444444444488777666666666666665555544333333333...........033333333399999999977667889****** PP
alineamiento3 64 ssgsdvlssglYytrlsiGtPpqefslvlDTGSdltWvqCspckkcykqsdplfdpskSstykkvsCssdlcsalessssCes....ekqCsYeie 155
sg++ l+ g+Y++r ++GtPpq + +vlDT+ d +W++Cs c+ c +++++ f+ ++Ssty++vsCs+++c++++ +C s + Cs++ +
AT1G09750.1 94 ASGNQ-LHIGNYVVRAKLGTPPQLMFMVLDTSNDAVWLPCSGCSGC-SNASTSFNTNSSSTYSTVSCSTAQCTQARG-LTCPSsspqPSVCSFNQS 186
****9.****************************************.7999************************88.889854567999****** PP
alineamiento3 156 YgdgsstsGvLaedtltlgsesqlsvqrvvfGCgtdqtglessqaadGilGLgrgklSlvsqlaskgiiknvfSyClgsresgg..gslvlGdkas 249
Yg +ss s+ L++dtltl + ++++ fGC ++ +g +s +++G++GLgrg++Slvsq++s +++ vfSyCl+s++s gsl lG ++
AT1G09750.1 187 YGGDSSFSASLVQDTLTLAPD---VIPNFSFGCINSASG--NSLPPQGLMGLGRGPMSLVSQTTS--LYSGVFSYCLPSFRSFYfsGSLKLGLLGQ 275
*********************...99*************..************************..*************999999********** PP
alineamiento3 250 pssgvkftpllsnpkrstfYnvnltgisvggkklklpssvf..desgeggtiiDSGttltylpeeayealkeaikkevselkkeadsdstldlCys 343
p+ ++++tpll+np+r++ Y+vnltg+svg+ ++++++ ++ d++++ gtiiDSGt +t++++++yea++++++k+v+ + + ++ +d+C+s
AT1G09750.1 276 PK-SIRYTPLLRNPRRPSLYYVNLTGVSVGSVQVPVDPVYLtfDANSGAGTIIDSGTVITRFAQPVYEAIRDEFRKQVNVS--SFSTLGAFDTCFS 368
99.***********************************98899***********************************999..59*********** PP
alineamiento3 344 lssevkkkfpevtlefkggaklelppenylievseegvvCLgilkss...kssltilGnivqqnflvvYDlensrvGfaksdCs 424
+ ++++ p++tl++++ +l+lp en+li++s++ + CL+++ + ++ l+++ n++qqn+++ +D+ nsr+G+a++ C+
AT1G09750.1 369 A--DNENVAPKITLHMTS-LDLKLPMENTLIHSSAGTLTCLSMAGIRqnaNAVLNVIANLQQQNLRILFDVPNSRIGIAPEPCN 449
9..9999**********7.8************************999988999******************************5 PP
>> AT5G07030.1 | Symbols: | Eukaryotic aspartyl protease family protein | chr5:2183600-2185717 REVERSE LENGTH=455
# score bias c-Evalue i-Evalue hmmfrom hmm to alifrom ali to envfrom env to acc
--- ------ ----- --------- --------- ------- ------- ------- ------- ------- ------- ----
1 ! 356.2 0.1 1e-108 4.7e-106 8 424 .. 16 455 .] 12 455 .] 0.95
Alignments for each domain:
== domain 1 score: 356.2 bits; conditional E-value: 1e-108
alineamiento3 8 lllllvllllsvsl............setassssslslelkhrssas.....................dsarvrrlskssskssvslplssgsdvl 70
++++lvl+l+ +s+ + t+++++ +l+++h +s++ d+ar ++ls s ++++ +p+ sg+++l
AT5G07030.1 16 TMSTLVLFLQLFSIlplalglnhpncDLTKTQDQGSTLRIFHIDSPCspfksssplswearvlqtlaqDQARLQYLS-SLVAGRSVVPIASGRQML 110
5555666666666666788999999999999**************999********************9******99.88999************* PP
alineamiento3 71 ssglYytrlsiGtPpqefslvlDTGSdltWvqCspckkcykqsdplfdpskSstykkvsCssdlcsalessssCesekqCsYeieYgdgsstsGvL 166
+s +Y+++ iGtP+q + l++DT+Sd+ W++Cs c c s++ f+p kS+++k+vsCs ++c+++ + +C ++ Cs++++Yg ss+ ++L
AT5G07030.1 111 QSTTYIVKALIGTPAQPLLLAMDTSSDVAWIPCSGCVGC--PSNTAFSPAKSTSFKNVSCSAPQCKQVPN-PTCG-ARACSFNLTYGS-SSIAANL 201
***************************************..5999***********************98.99**.9*********95.6677*** PP
alineamiento3 167 aedtltlgsesqlsvqrvvfGCgtdqtglessqaadGilGLgrgklSlvsqlaskgiiknvfSyClgsresgg..gslvlGdkaspssgvkftpll 260
++dt+ l + ++ ++fGC ++ g + +++G+lGLgrg+lSl+sq +s i+k+ fSyCl+s++s + gsl lG ++p+ +vk+t+ll
AT5G07030.1 202 SQDTIRLAAD---PIKAFTFGCVNKVAGGGTIPPPQGLLGLGRGPLSLMSQAQS--IYKSTFSYCLPSFRSLTfsGSLRLGPTSQPQ-RVKYTQLL 291
**********...99***************************************..*************999899**********99.******** PP
alineamiento3 261 snpkrstfYnvnltgisvggkklklpssvf..desgeggtiiDSGttltylpeeayealkeaikkevselkkeadsdstldlCyslssevkkkfpe 354
+np+rs+ Y+vnl +i+vg+k ++lp+ + + s++ gti+DSGt +t+l++++yea++++++k+v+ ++ s +d+Cys+ ++k+p+
AT5G07030.1 292 RNPRRSSLYYVNLVAIRVGRKVVDLPPAAIafNPSTGAGTIFDSGTVYTRLAKPVYEAVRNEFRKRVKPTTAVVTSLGGFDTCYSG----QVKVPT 383
***************************998899*************************************999*************....99**** PP
alineamiento3 355 vtlefkggaklelppenylievseegvvCLgilkss...kssltilGnivqqnflvvYDlensrvGfaksdCs 424
+t+ fkg ++++p+ n++ +++++++ CL++++ +s ++++ +++qqn++v D+ n r+G a+++Cs
AT5G07030.1 384 ITFMFKG-VNMTMPADNLMLHSTAGSTSCLAMAAAPenvNSVVNVIASMQQQNHRVLIDVPNGRLGLARERCS 455
******6.9*************************999999********************************7 PP
>> AT4G35880.1 | Symbols: | Eukaryotic aspartyl protease family protein | chr4:16993339-16995721 FORWARD LENGTH=524
# score bias c-Evalue i-Evalue hmmfrom hmm to alifrom ali to envfrom env to acc
--- ------ ----- --------- --------- ------- ------- ------- ------- ------- ------- ----
1 ! 356.0 6.2 1.3e-108 5.7e-106 4 429 .. 6 457 .. 2 459 .. 0.90
Alignments for each domain:
== domain 1 score: 356.0 bits; conditional E-value: 1.3e-108
alineamiento3 4 vllalllllvllllsvslsetassssslslelkhrssas.............dsarvrrls........................kssskssvslp 62
+ ++l+l+ +l+lls+ + ++ + +++e++hr+s +s+s+s++sl+
AT4G35880.1 6 FKTTLFLIPILMLLSFGS----CNGRIFTFEMHHRFSDEvkqwsdstgrfakF-------PpkgsfeyfnalvlrdwlirgrrlsESESESESSLT 90
555666666777777766....9*************96566666655555550.......1555555555555555555555555999999999** PP
alineamiento3 63 lssgsdvlssg....lYytrlsiGtPpqefslvlDTGSdltWvqCspckkcykqsd.........plfdpskSstykkvsCssdlcsalessssCe 145
+s+g+++++ + l+yt++++GtP +f+++lDTGSdl+Wv+C+ c kc+ ++ ++++p+ S+t kkv+C+++lc ++ ++C
AT4G35880.1 91 FSDGNSTSRISslgfLHYTTVKLGTPGMRFMVALDTGSDLFWVPCD-CGKCAPTEGatyasefelSIYNPKVSTTNKKVTCNNSLCAQR---NQCL 182
*99999888888899*******************************.****987667888999**************************...77*9 PP
alineamiento3 146 s.ekqCsYeieY.gdgsstsGvLaedtltlgse..sqlsv.qrvvfGCgtdqtg.lessqaadGilGLgrgklSlvsqlaskgiiknvfSyClgsr 235
++C+Y ++Y + ++stsG+L+ed+++l++e + ++v + v+fGCg+ q+g + + +a++G++GLg++k+S++s la++g+++++fS+C+g+
AT4G35880.1 183 GtFSTCPYMVSYvSAQTSTSGILMEDVMHLTTEdkNPERVeAYVTFGCGQVQSGsFLDIAAPNGLFGLGMEKISVPSVLAREGLVADSFSMCFGH- 277
77**********999******************8544445899****************************************************. PP
alineamiento3 236 esgggslvlGdkaspssgvkftpllsnpkrstfYnvnltgisvggkklklpssvfdesgeggtiiDSGttltylpeeayealkeaikkevselkke 331
+g g++++Gdk+s s+++ tp++ np+++ Yn+++t+++vg++ ++ e+++++D+Gt++tyl +++y++++e++ +++++++++
AT4G35880.1 278 -DGVGRISFGDKGS--SDQEETPFNLNPSHP-NYNITVTRVRVGTTLIDD---------EFTALFDTGTSFTYLVDPMYTTVSESFHSQAQDKRHS 360
.799**********..79***********88.9**************996.........79********************************999 PP
alineamiento3 332 adsdstldlCyslsse.vkkkfpevtlefkggaklelppenylievseegvvCLgilksskssltilGnivqqnflvvYDlensrvGfaksdCsel 426
ds+ ++++Cy++s++ + + +p+++l++kg+++++++ ++i ++ e v+CL+i+kss +l+i+G++ +++++vv+D+e+ + ++k dC+++
AT4G35880.1 361 PDSRIPFEYCYDMSNDaNASLIPSLSLTMKGNSHFTINDPIIVISTEGELVYCLAIVKSS--ELNIIGQNYMTGYRVVFDREKLVLAWKKFDCYDI 454
9************888899***************************999***********..********************************99 PP
alineamiento3 427 eer 429
ee+
AT4G35880.1 455 EET 457
876 PP
>> AT1G79720.1 | Symbols: | Eukaryotic aspartyl protease family protein | chr1:29997259-29998951 REVERSE LENGTH=484
# score bias c-Evalue i-Evalue hmmfrom hmm to alifrom ali to envfrom env to acc
--- ------ ----- --------- --------- ------- ------- ------- ------- ------- ------- ----
1 ! 356.0 8.4 1.2e-108 5.5e-106 9 424 .. 14 483 .. 6 484 .] 0.92
Alignments for each domain:
== domain 1 score: 356.0 bits; conditional E-value: 1.2e-108
alineamiento3 9 llllvllllsvsl..............................setassssslslelkhrssas................dsarvrrls....... 51
lll++l+lls++ ++ + ++s++le+khr+ s d++rv++l+
AT1G79720.1 14 LLLVFLFLLSCVVhgvdekkilsvhnniwspkksyeastscfsRSLGKGRESTTLEMKHRELCSgktidlgkkmrralvlDNIRVQSLQlkikamt 109
555555555555567777888888888888888888887777667778889999******9988*******9999999999999999999****** PP
alineamiento3 52 ...kssskssvslplssgsdvlssglYytrlsiGtPpqefslvlDTGSdltWvqCspckkcykqsdplfdpskSstykkvsCssdlcsaless... 141
+++s s++++pl sg + l+s +Y++++++G +++sl++DTGSdltWvqC+pc++cy+q+ pl+dps Ss+yk+v C+s++c+ l
AT1G79720.1 110 sstTEQSVSETQIPLTSGIK-LESLNYIVTVELGG--KNMSLIVDTGSDLTWVQCQPCRSCYNQQGPLYDPSVSSSYKTVFCNSSTCQDLVAAtsn 202
99988999************.9999*********8..***************************************************98777777 PP
alineamiento3 142 .ssCe..s...ekqCsYeieYgdgsstsGvLaedtltlgsesqlsvqrvvfGCgtdqtglessqaadGilGLgrgklSlvsqlaskgiiknvfSyC 231
C + ++ C+Y ++Ygdgs+t+G+La++ + lg++ +++++vfGCg++++g + + +G++GLgr+++Slvsq+ + +++ vfSyC
AT1G79720.1 203 sGPCGgnNgvvKTPCEYVVSYGDGSYTRGDLASESILLGDT---KLENFVFGCGRNNKG--LFGGSSGLMGLGRSSVSLVSQTLK--TFNGVFSYC 291
888986536789*****************************...***************..************************..********* PP
alineamiento3 232 lgsresgg.gslvlGdkas...pssgvkftpllsnpkrstfYnvnltgisvggkklklpssvfdesgeggtiiDSGttltylpeeayealkeaikk 323
l+s e+g gsl++G+++s +s++v++tpl++np+ ++fY +nltg s+gg +lk s f + g++iDSGt +t+lp ++y+a+k ++ k
AT1G79720.1 292 LPSLEDGAsGSLSFGNDSSvytNSTSVSYTPLVQNPQLRSFYILNLTGASIGGVELKS--SSF----GRGILIDSGTVITRLPPSIYKAVKIEFLK 381
****99999******99997765589***************************99996..457....9**************************** PP
alineamiento3 324 evselkkeadsdstldlCyslssevkkkfpevtlefkggaklelppenylievsee.gvvCLgilkss.kssltilGnivqqnflvvYDlensrvG 417
++s ++a+ s+ld+C++l+s ++ +p +++ f+g+a+le++ + +++ v+ ++vCL++++ s ++++ i+Gn++q+n++v+YD++++r+G
AT1G79720.1 382 QFSGF-PTAPGYSILDTCFNLTSYEDISIPIIKMIFQGNAELEVDVTGVFYFVKPDaSLVCLALASLSyENEVGIIGNYQQKNQRVIYDTTQERLG 476
*****.89*************999*****************************9889***********99************************** PP
alineamiento3 418 faksdCs 424
+ ++C+
AT1G79720.1 477 IVGENCR 483
******6 PP
>> AT1G77480.2 | Symbols: | Eukaryotic aspartyl protease family protein | chr1:29114946-29117150 REVERSE LENGTH=432
# score bias c-Evalue i-Evalue hmmfrom hmm to alifrom ali to envfrom env to acc
--- ------ ----- --------- --------- ------- ------- ------- ------- ------- ------- ----
1 ! 346.4 0.0 1e-105 4.7e-103 9 428 .. 13 424 .. 6 427 .. 0.91
Alignments for each domain:
== domain 1 score: 346.4 bits; conditional E-value: 1e-105
alineamiento3 9 llllvllllsvslsetassssslslelkhrssasdsarvrrlskssskssvslplssgsdvlssglYytrlsiGtPpqefslvlDTGSdltWvqC. 103
++++v++++++ l + + +++++ds+ + +l++++ +s+v +p+s+ +v++ g+Yy+ l+iG+Pp+ f l++DTGSdltWvqC
AT1G77480.2 13 YFFFVFVFYVFIL----------CARFQTSEATKDSSAQVKLQNRRLSSTVVFPVSG--NVYPLGYYYVLLNIGNPPKLFDLDIDTGSDLTWVQCd 96
4555555554444..........2333444444466666677778888*********..99**********************************9 PP
alineamiento3 104 spckkcykqsdplfdpskSstykkvsCssdlcsaless..ssCes.ekqCsYeieYgdgsstsGvLaedtltlgsesqlsv..qrvvfGCgtdqtg 194
+pc+ c+k + + ++p+++ +++Cs+ lcs l+ + + C++ e+qC+Yei Y+d+ s+ G L++d + l+ ++s+ r++fGCg+dq++
AT1G77480.2 97 APCNGCTKPRAKQYKPNHN----TLPCSHILCSGLDLPqdRPCADpEDQCDYEIGYSDHASSIGALVTDEVPLKLA-NGSImnLRLTFGCGYDQQN 187
99*****************....6**********9988889***99******************************.66665799**********9 PP
alineamiento3 195 ..lessqaadGilGLgrgklSlvsqlaskgiiknvfSyClgsresgggslvlGdkaspssgvkftpllsnpkrstfYnvnltgisvggkklklpss 288
+ +++GilGLgrgk+ l +ql+s gi+knv+ +Cl++ +g+g l++Gd+ +pssgv++t+l +n++++ Y+ ++ +++k++ ++
AT1G77480.2 188 pgPHPPPPTAGILGLGRGKVGLSTQLKSLGITKNVIVHCLSH--TGKGFLSIGDELVPSSGVTWTSLATNSPSK-NYMAGPAELLFNDKTTGVK-- 278
999***************************************..799*********************998866.9****************96.. PP
alineamiento3 289 vfdesgeggtiiDSGttltylpeeayealkeaikkevsel.kkeadsdstldlCysl......ssevkkkfpevtlefkgg...aklelppenyli 374
+ ++++DSG+++ty++ eay+a+ + i+k ++ + +++++d+ l++C+++ evkk+f+++tl f+++ + +++ppe+yli
AT1G77480.2 279 ------GINVVFDSGSSYTYFNAEAYQAILDLIRKDLNGKpLTDTKDDKSLPVCWKGkkplksLDEVKKYFKTITLRFGNQkngQLFQVPPESYLI 368
......89********************************9889*************998864444************98777799********** PP
alineamiento3 375 evseegvvCLgilkss...kssltilGnivqqnflvvYDlensrvGfaksdCselee 428
+++ g vCLgil+++ + +i+G+i+ q+++v+YD+e++r+G+ +sdC++l +
AT1G77480.2 369 ITEK-GRVCLGILNGTeigLEGYNIIGDISFQGIMVIYDNEKQRIGWISSDCDKLPK 424
**88.***********9999********************************99876 PP
>> AT1G77480.1 | Symbols: | Eukaryotic aspartyl protease family protein | chr1:29114705-29117150 REVERSE LENGTH=466
# score bias c-Evalue i-Evalue hmmfrom hmm to alifrom ali to envfrom env to acc
--- ------ ----- --------- --------- ------- ------- ------- ------- ------- ------- ----
1 ! 346.3 0.0 1.1e-105 5e-103 9 430 .. 13 426 .. 6 427 .. 0.91
Alignments for each domain:
== domain 1 score: 346.3 bits; conditional E-value: 1.1e-105
alineamiento3 9 llllvllllsvslsetassssslslelkhrssasdsarvrrlskssskssvslplssgsdvlssglYytrlsiGtPpqefslvlDTGSdltWvqC. 103
++++v++++++ l + + +++++ds+ + +l++++ +s+v +p+s+ +v++ g+Yy+ l+iG+Pp+ f l++DTGSdltWvqC
AT1G77480.1 13 YFFFVFVFYVFIL----------CARFQTSEATKDSSAQVKLQNRRLSSTVVFPVSG--NVYPLGYYYVLLNIGNPPKLFDLDIDTGSDLTWVQCd 96
4555555554444..........2333444444466666777778888*********..99**********************************9 PP
alineamiento3 104 spckkcykqsdplfdpskSstykkvsCssdlcsaless..ssCes.ekqCsYeieYgdgsstsGvLaedtltlgsesqlsv..qrvvfGCgtdqtg 194
+pc+ c+k + + ++p+++ +++Cs+ lcs l+ + + C++ e+qC+Yei Y+d+ s+ G L++d + l+ ++s+ r++fGCg+dq++
AT1G77480.1 97 APCNGCTKPRAKQYKPNHN----TLPCSHILCSGLDLPqdRPCADpEDQCDYEIGYSDHASSIGALVTDEVPLKLA-NGSImnLRLTFGCGYDQQN 187
99*****************....6**********9988889***99******************************.66665799**********9 PP
alineamiento3 195 ..lessqaadGilGLgrgklSlvsqlaskgiiknvfSyClgsresgggslvlGdkaspssgvkftpllsnpkrstfYnvnltgisvggkklklpss 288
+ +++GilGLgrgk+ l +ql+s gi+knv+ +Cl++ +g+g l++Gd+ +pssgv++t+l +n++++ Y+ ++ +++k++ ++
AT1G77480.1 188 pgPHPPPPTAGILGLGRGKVGLSTQLKSLGITKNVIVHCLSH--TGKGFLSIGDELVPSSGVTWTSLATNSPSK-NYMAGPAELLFNDKTTGVK-- 278
999***************************************..799*********************998866.9****************96.. PP
alineamiento3 289 vfdesgeggtiiDSGttltylpeeayealkeaikkevsel.kkeadsdstldlCysl......ssevkkkfpevtlefkgg...aklelppenyli 374
+ ++++DSG+++ty++ eay+a+ + i+k ++ + +++++d+ l++C+++ evkk+f+++tl f+++ + +++ppe+yli
AT1G77480.1 279 ------GINVVFDSGSSYTYFNAEAYQAILDLIRKDLNGKpLTDTKDDKSLPVCWKGkkplksLDEVKKYFKTITLRFGNQkngQLFQVPPESYLI 368
......89********************************9889*************998864444************98777799********** PP
alineamiento3 375 evseegvvCLgilkss...kssltilGnivqqnflvvYDlensrvGfaksdCseleerk 430
+++ g vCLgil+++ + +i+G+i+ q+++v+YD+e++r+G+ +sdC++l +++
AT1G77480.1 369 ITEK-GRVCLGILNGTeigLEGYNIIGDISFQGIMVIYDNEKQRIGWISSDCDKLPNVN 426
**88.***********9999*********************************987765 PP
>> AT4G16563.1 | Symbols: | Eukaryotic aspartyl protease family protein | chr4:9329933-9331432 REVERSE LENGTH=499
# score bias c-Evalue i-Evalue hmmfrom hmm to alifrom ali to envfrom env to acc
--- ------ ----- --------- --------- ------- ------- ------- ------- ------- ------- ----
1 ! 342.7 0.9 1.3e-104 6e-102 3 429 .. 7 497 .. 5 499 .] 0.88
Alignments for each domain:
== domain 1 score: 342.7 bits; conditional E-value: 1.3e-104
alineamiento3 3 svllalllllvllllsvsl..........setassssslslelkhrssasdsarvrrlskssskssvslplssgsdvlssglYytrlsiGtPpqef 88
++l++++l+++++++++sl s ++s++ss l+l ++ss+ +sar+rr++++++++++slp+ssgsd Y+++ls+G+ ++++
AT4G16563.1 7 FFLYTTILQYYFHFSVSSLstplllhlshSLSTSKHSSSPLHLLKSSSSRSSARFRRHHHKQQQQQLSLPISSGSD------YLISLSVGSSSSAV 96
56777888888888777776666777666556666666667777777767***********************666......************** PP
alineamiento3 89 slvlDTGSdltWvqCsp..ckkcykqsdplfdpsk.SstykkvsCssdlcsaless.........ssCe....sekqCs........YeieYgdgs 160
sl+lDTGSdl+W +C+p c c +++ p ps+ Ss++++vsCss+ csa++ss s+C ++ +C+ + ++Ygdgs
AT4G16563.1 97 SLYLDTGSDLVWFPCRPftCILCESKPLPPSPPSSlSSSATTVSCSSPSCSAAHSSlpssdlcaiSNCPldfiETGDCNtssypcppFYYAYGDGS 192
***************9989*********99999988*******************9****888886666544424455455555557********* PP
alineamiento3 161 stsGvLaedtltlgsesqlsvqrvvfGCgtdqtglessqaadGilGLgrgklSlvsqlas.kgiiknvfSyClgsresgg......gslvlG.... 245
++ ++L++d l+l s+ sv++++fGC +++ ++ G+ G+grg+lSl+ qla + +++n+fSyCl+s++ ++ + l+lG
AT4G16563.1 193 LV-AKLYSDSLSLPSV---SVSNFTFGCAHTTLA-----EPIGVAGFGRGRLSLPAQLAVhSPHLGNSFSYCLVSHSFDSdrvrrpSPLILGrfvd 279
98.*************...***********9777.....*******************98799*************999999**********8876 PP
alineamiento3 246 ................dkasps....sgvkftpllsnpkrstfYnvnltgisvggkklklpssvf..desgeggtiiDSGttltylpeeayealke 319
d + ++++ft++l+npk++ fY+v+l+gis+g+++++ p+++ d++g+gg+++DSGtt+t+lp ++y++++e
AT4G16563.1 280 kkekrvgttddhddgdD----EkkkkNEFVFTEMLENPKHPYFYSVSLQGISIGKRNIPAPAMLRriDKNGGGGVVVDSGTTFTMLPAKFYNSVVE 371
65555555544444332....044559**********************************99999****************************** PP
alineamiento3 320 aikkevsel...kkeadsdstldlCyslssevkkkfpevtlefkgg.aklelppenylievsee........gvvCLgilkss......kssltil 397
+++++v+++ +++ +++s +++Cy l ++++k+p++ l+f+g+ ++++lp++ny++e +++ ++ CL++++++ ++ +il
AT4G16563.1 372 EFDSRVGRVherADRVEPSSGMSPCYYL--NQTVKVPALVLHFAGNrSSVTLPRRNYFYEFMDGgdgkeekrKIGCLMLMNGGdeselrGGTGAIL 465
*******9987767889999********..99************99889************66666677788**********99999999999*** PP
alineamiento3 398 GnivqqnflvvYDlensrvGfaksdCseleer 429
Gn++qq+f+vvYDl n+rvGfak++C++l+++
AT4G16563.1 466 GNYQQQGFEVVYDLLNRRVGFAKRKCASLWDS 497
****************************9987 PP
>> AT2G23945.1 | Symbols: | Eukaryotic aspartyl protease family protein | chr2:10185229-10186605 REVERSE LENGTH=458
# score bias c-Evalue i-Evalue hmmfrom hmm to alifrom ali to envfrom env to acc
--- ------ ----- --------- --------- ------- ------- ------- ------- ------- ------- ----
1 ! 342.6 0.2 1.4e-104 6.4e-102 5 428 .. 4 453 .. 1 456 [. 0.91
Alignments for each domain:
== domain 1 score: 342.6 bits; conditional E-value: 1.4e-104
alineamiento3 5 llalllllvllllsvslsetassssslslelkhrssas......................dsarvrrlsksssk..ssvslplssgsdvlssglYy 76
++++lll+++++ ++ +++ + +++ ++l+hr+s+ +sar+++l++s +k +s++++++ ++ +++l++
AT2G23945.1 4 SFQTSLLLFITVSYFVV-TESIKPNRMAMKLIHRESVArlnpnarvpitpedhikhltdiSSARFKYLQNSIDKelGSSNFQVDV-EQAIKTSLFL 97
45555666666655555.67999*************99**********************99******97776633455666665.4569999*** PP
alineamiento3 77 trlsiGtPpqefslvlDTGSdltWvqCspckkcykqsd..plfdpskSstykkvsCssdlcsalessssCesekqCsYeieYgdgsstsGvLaedt 170
++ s+G+Pp + ++DTGS+l+W+qC+pck+c +++ p+f+p Sst+ ++sC++++c+ + + +C s+++C+Ye Y g+ ++GvLa++
AT2G23945.1 98 VNFSVGQPPVPQLTIMDTGSSLLWIQCQPCKHCSSDHMihPVFNPALSSTFVECSCDDRFCRYAPN-GHCGSSNKCVYEQVYISGTGSKGVLAKER 192
*********************************8877678************************88.***************************** PP
alineamiento3 171 ltlgsesqlsv..qrvvfGCgtdqtglessqaadGilGLgrgklSlvsqlaskgiiknvfSyClgsresgg...gslvlGdkaspssgvkftplls 261
lt+++ + ++v q ++fGCg+++ + + +++++GilGLg +++Sl ql+s +fSyC+g+ +++ ++lvlG++a+ + tp+
AT2G23945.1 193 LTFTTPNGNTVvtQPIAFGCGYENGE-QLESHFTGILGLGAKPTSLAVQLGS------KFSYCIGDLANKNygyNQLVLGEDAD--ILGDPTPIE- 278
******4444456**********999.*************************......********99999999**********..789****75. PP
alineamiento3 262 npkrstfYnvnltgisvggkklklpssvf.desgeggtiiDSGttltylpeeayealkeaikkevselkkeadsdstldlCysl.ssevkkkfpev 355
+++++ Y++nl+gisvg+++l++++ vf +++ + g+i+DSGt +t+l++ ay++l ++ik+ ++ + ++ + lCy++ +se+ fp v
AT2G23945.1 279 FETENSIYYMNLEGISVGDTQLNIEPVVFkRRGPRTGVILDSGTLYTWLADIAYRELYNEIKSILDPKL--ERFWFRDFLCYHGrVSEELIGFPVV 372
556677***********************888999******************************9995..67788899*****888899****** PP
alineamiento3 356 tlefkggaklelppenylievsee...gvvCLgilkss.....kssltilGnivqqnflvvYDlensrvGfaksdCselee 428
t++f+gga+l++++++++++ se+ +v+C+++ +++ +++t +G ++qq +++ YDl++++++ ++ dC++l++
AT2G23945.1 373 TFHFAGGAELAMEATSMFYPLSEPntfNVFCMSVKPTKehggeYKEFTAIGLMAQQYYNIGYDLKEKNIYLQRIDCVQLDD 453
**********************9999***************999********************************99876 PP
>> AT1G44130.1 | Symbols: | Eukaryotic aspartyl protease family protein | chr1:16787508-16789318 REVERSE LENGTH=405
# score bias c-Evalue i-Evalue hmmfrom hmm to alifrom ali to envfrom env to acc
--- ------ ----- --------- --------- ------- ------- ------- ------- ------- ------- ----
1 ! 342.2 0.0 1.9e-104 8.8e-102 53 426 .. 29 402 .. 2 405 .] 0.94
Alignments for each domain:
== domain 1 score: 342.2 bits; conditional E-value: 1.9e-104
alineamiento3 53 ssskssvslplssgsdvlssglYytrlsiGtPpqefslvlDTGSdltWvqC.spckkcykqsdplfdpskSstykkvsCssdlcsaless..ssCe 145
+ss+ssv +pls+ +v++ g+Y + ++iG+Pp++f++++DTGSdltWvqC +pc+ c+ ++ ++p+ + ++Cs+++c+al+ + +C
AT1G44130.1 29 KSSPSSVVFPLSG--NVFPLGYYSVLMQIGSPPKAFQFDIDTGSDLTWVQCdAPCSGCTLPPNLQYKPKGN----IIPCSNPICTALHWPnkPHCP 118
578999*******..99**********************************999****************9....6************9999**** PP
alineamiento3 146 s.ekqCsYeieYgdgsstsGvLaedtltlgsesqlsv..qrvvfGCgtdqtg..lessqaadGilGLgrgklSlvsqlaskgiiknvfSyClgsre 236
+ ++qC+Ye++Y+d++s++G L++d + l+ + ++s+ + v+fGCg+dq+ ++ a++G+lGLgrgk+ l++ql+s+g+++nv+++Cl+s
AT1G44130.1 119 NpQEQCDYEVKYADQGSSMGALVTDQFPLKLV-NGSFmqPPVAFGCGYDQSYpsAHPPPATAGVLGLGRGKIGLLTQLVSAGLTRNVVGHCLSS-- 211
99******************************.6665689************99999*************************************.. PP
alineamiento3 237 sgggslvlGdkaspssgvkftpllsnpkrstfYnvnltgisvggkklklpssvfdesgeggtiiDSGttltylpeeayealkeaikkevsel.kke 331
+ggg l++Gd+ +ps gv +tplls+ + +Y+ + ++gk + l+ + + i+D+G+++ty++++ay+++ + i + ++ + k
AT1G44130.1 212 KGGGFLFFGDNLVPSIGVAWTPLLSQDN---HYTTGPADLLFNGKPTGLK--------GLKLIFDTGSSYTYFNSKAYQTIINLIGNDLKVSpLKV 296
899*********************8866...9*****************6........89****************************99999889 PP
alineamiento3 332 adsdstldlCysl......ssevkkkfpevtlefkgg...aklelppenylievseegvvCLgilkss...kssltilGnivqqnflvvYDlensr 415
a++d+tl++C+++ + evk++f+++t++f++g ++l l pe yli +++ g+vCLg+l++s ++ +++G+i++q+++++YD+e+++
AT1G44130.1 297 AKEDKTLPICWKGakpfksVLEVKNFFKTITINFTNGrrnTQLYLAPELYLIVSKT-GNVCLGLLNGSevgLQNSNVIGDISMQGLMMIYDNEKQQ 391
*************999865555***************99999************87.***********9999************************ PP
alineamiento3 416 vGfaksdCsel 426
+G+ +sdC++l
AT1G44130.1 392 LGWVSSDCNKL 402
********987 PP
>> AT2G28010.1 | Symbols: | Eukaryotic aspartyl protease family protein | chr2:11930579-11931769 REVERSE LENGTH=396
# score bias c-Evalue i-Evalue hmmfrom hmm to alifrom ali to envfrom env to acc
--- ------ ----- --------- --------- ------- ------- ------- ------- ------- ------- ----
1 ! 341.1 6.4 4.2e-104 1.9e-101 8 427 .. 7 395 .. 1 396 [] 0.92
Alignments for each domain:
== domain 1 score: 341.1 bits; conditional E-value: 4.2e-104
alineamiento3 8 lllllvllllsvsl.setassssslslelkhrssasdsarvrrlskssskssvslplssgsdvlssglYytrlsiGtPpqefslvlDTGSdltWvq 102
+++l++ + l + l ++tas + ++++l+hr+s+ s+rv+ +++s s+p+ + +v++++ Y+++l++GtPp e++ ++DTGS++tW+q
AT2G28010.1 7 IIVLFLQISLCF-LfTTTASPPHGFTMDLIHRRSN-ASSRVS------NTQSGSSPYAN--TVFDNSVYLMKLQVGTPPFEIQAIIDTGSEITWTQ 92
222222222222.236678999***********97.456664......55688899999..99********************************* PP
alineamiento3 103 CspckkcykqsdplfdpskSstykkvsCssdlcsalessssCesekqCsYeieYgdgsstsGvLaedtltlgse..sqlsvqrvvfGCgtdqtgle 196
C pc +cy+q+ p+fdpskSst+k+ +C+ ++C+Ye+ Y d+++t+G+La++t+tl+s+ + ++++++GCg++++
AT2G28010.1 93 CLPCVHCYEQNAPIFDPSKSSTFKEKRCD---------------GHSCPYEVDYFDHTYTMGTLATETITLHSTsgEPFVMPETIIGCGHNNSW-- 171
************************85555...............789***************************7777777*************.. PP
alineamiento3 197 ssqaadGilGLgrgklSlvsqlaskgiiknvfSyClgsresgggslvlGdkasps.sgvkftpllsnpkrstfYnvnltgisvggkklklpssvfd 291
++ ++G++GL+ g+ Sl++q++ + +SyC+++ +g++++++G +a +gv++t + ++ ++ fY++nl ++svg+++++ +++f
AT2G28010.1 172 FKPSFSGMVGLNWGPSSLITQMGG--EYPGLMSYCFSG--QGTSKINFGANAIVAgDGVVSTTMFMTTAKPGFYYLNLDAVSVGNTRIETMGTTF- 262
**********************99..************..799******999955589*************************************. PP
alineamiento3 292 esgeggtiiDSGttltylpeeayealkeaikkevselkkeadsdstldlCyslssevkkkfpevtlefkggaklelppenylievseegvvCLgil 387
++ eg+++iDSGttlty+p ++++ +++a+++ v+++ + ad++ ++ lCy+ ++ ++fp +t++f+gg +l+l++ n+++e++++gv+CL+i+
AT2G28010.1 263 HALEGNIVIDSGTTLTYFPVSYCNLVRQAVEHVVTAV-RAADPTGNDMLCYNS--DTIDIFPVITMHFSGGVDLVLDKYNMYMESNNGGVFCLAII 355
99***********************************.799***********9..9999************************************* PP
alineamiento3 388 ksskssltilGnivqqnflvvYDlensrvGfaksdCsele 427
+s ++ +i+Gn +q+nflv YD ++ v+f++++Cs l+
AT2G28010.1 356 CNSPTQEAIFGNRAQNNFLVGYDSSSLLVSFSPTNCSALW 395
*************************************988 PP
>> AT3G51350.1 | Symbols: | Eukaryotic aspartyl protease family protein | chr3:19060485-19063248 REVERSE LENGTH=528
# score bias c-Evalue i-Evalue hmmfrom hmm to alifrom ali to envfrom env to acc
--- ------ ----- --------- --------- ------- ------- ------- ------- ------- ------- ----
1 ! 339.1 0.1 1.6e-103 7.4e-101 7 428 .. 6 457 .. 1 460 [. 0.89
Alignments for each domain:
== domain 1 score: 339.1 bits; conditional E-value: 1.6e-103
alineamiento3 7 alllllvllllsvslsetassssslslelkhrssas...................dsarvrrls.............kssskssvslplssgsdvl 70
++++ll+ +l++++ e+++++ ++ +e++h +s s + +s+++++ +++++g+ ++
AT3G51350.1 6 QVFVLLS-VLVVCWGFERCEATGKFGFEVHHIFSDSvkqslglgdlvpeqgsleyF-------KvlahrdrlirgrgLASNNDETPITFDGGNLTV 93
4444444.444566679****************97677777777666655555550.......155555555667776689999999999999888 PP
alineamiento3 71 ssg....lYytrlsiGtPpqefslvlDTGSdltWvqCspc.kkcykqsd..........plfdpskSstykkvsCssdlcsalessssCes.ekqC 150
s + lYy+++s+GtPp++f ++lDTGSdl+W++C+ c ++c+++ + +l+ p++S+t+++++Cs+++c ++C+s ++ C
AT3G51350.1 94 SVKllgsLYYANVSVGTPPSSFLVALDTGSDLFWLPCN-CgTTCIRDLEdigvpqsvplNLYTPNASTTSSSIRCSDKRCFGS---KKCSSpSSIC 185
8878888*******************************.5599*995555667777899***********************9...78**99**** PP
alineamiento3 151 sYeieYgdgsstsGvLaedtltlgse.sqlsv..qrvvfGCgtdqtg.lessqaadGilGLgrgklSlvsqlaskgiiknvfSyClgsresgggsl 242
+Y+i+Y++ + t+G+L +d+l+l +e ++l++ ++v++GCg++qtg ++ ++ ++G+lGLg + +S++s la+++i++n+fS+C+g+ + g++
AT3G51350.1 186 PYQISYSNSTGTKGTLLQDVLHLATEdENLTPvkANVTLGCGQKQTGlFQRNNSVNGVLGLGIKGYSVPSLLAKANITANSFSMCFGRVIGNVGRI 281
**************************86666689*******************************************************9999*** PP
alineamiento3 243 vlGdkaspssgvkftpllsnpkrstfYnvnltgisvggkklklpssvfdesgeggtiiDSGttltylpeeayealkeaikkevselkkeadsdstl 338
++Gd ++ ++++ tp++s + st+Y vn++g+sv+g+ +++ + +D+G+++t+l e+ay l++++++ v+++++ d++ ++
AT3G51350.1 282 SFGDRGY--TDQEETPFISVAP-STAYGVNISGVSVAGDPVDIR---------LFAKFDTGSSFTHLREPAYGVLTKSFDELVEDRRRPVDPELPF 365
*******..78******98877.66******************3.........4589*****************************99******** PP
alineamiento3 339 dlCyslsse.vkkkfpevtlefkggaklelppenylievsee.gvvCLgilksskssltilGnivqqnflvvYDlensrvGfaksdCselee 428
++Cy+ls + ++ +fp v+++f gg+k+ l++ + +++e+ ++CLg+lks +++++G++++ ++++v+D+e++ +G+++s C e+e+
AT3G51350.1 366 EFCYDLSPNaTTIQFPLVEMTFIGGSKIILNNPFFTARTQEGnVMYCLGVLKSVGLKINVIGQNFVAGYRIVFDRERMILGWKQSLCFEDES 457
******87789*********************999999988889*******************************************99876 PP
>> AT5G10080.1 | Symbols: | Eukaryotic aspartyl protease family protein | chr5:3150843-3153380 FORWARD LENGTH=528
# score bias c-Evalue i-Evalue hmmfrom hmm to alifrom ali to envfrom env to acc
--- ------ ----- --------- --------- ------- ------- ------- ------- ------- ------- ----
1 ! 335.8 6.4 1.7e-102 7.7e-100 6 426 .. 4 456 .. 1 460 [. 0.89
Alignments for each domain:
== domain 1 score: 335.8 bits; conditional E-value: 1.7e-102
alineamiento3 6 lalllllvllllsvslsetassssslslelkhrssas............................dsarvrrlskssskssvslplssgsdvlssg 73
+++ll+++l+l++ + s +s +l+hr+s +++r++r+ +k ++ +p +++++++s +
AT5G10080.1 4 RSAFLLFCVLFLATEE----TLASLFSSRLIHRFSDEgrasiktpsssdslpnkqsleyyrllaeSDFRRQRMN-LGAKVQSLVPSEGSKTISSGN 94
5678888888887777....777888888888888667777777777777777777777888888778888877.677788888888877755555 PP
alineamiento3 74 ....lYytrlsiGtPpqefslvlDTGSdltWvqCspckkcykqsd...........plfdpskSstykkvsCssdlcsalessssCes.ekqCsYe 153
l+yt + iGtP+ +f ++lDTGS+l+W++C+ c +c+ ++ + ++ps+Sst+k + Cs++lc+++ s+Ces ++qC+Y+
AT5G10080.1 95 dfgwLHYTWIDIGTPSVSFLVALDTGSNLLWIPCN-CVQCAPLTStyysslatkdlNEYNPSSSSTSKVFLCSHKLCDSA---SDCESpKEQCPYT 186
8999*******************************.****8844445666777788************************...88**99******* PP
alineamiento3 154 ieY.gdgsstsGvLaedtltlgse........sqlsv.qrvvfGCgtdqtg.lessqaadGilGLgrgklSlvsqlaskgiiknvfSyClgsresg 238
++Y + ++s+sG L+ed+l+l+ + s++ v +rvv+GCg++q+g + + +a+dG++GLg +++S++s l+++g+++n+fS+C+++ ++
AT5G10080.1 187 VNYlSGNTSSSGLLVEDILHLTYNtnnrlmngSSS-VkARVVIGCGKKQSGdYLDGVAPDGLMGLGPAEISVPSFLSKAGLMRNSFSLCFDE--ED 279
***9999***************9988888764444.36*************99***************************************..67 PP
alineamiento3 239 ggslvlGdkaspssgvkftpll..snpkrstfYnvnltgisvggkklklpssvfdesgeggtiiDSGttltylpeeayealkeaikkevselkkea 332
+g++++Gd + s +++tp+l +n+k+ + Y v ++++ +g++ lk + +++t+iDSG ++tylpee+y+++ +i+++++++ +++
AT5G10080.1 280 SGRIYFGDMGP--SIQQSTPFLqlDNNKY-SGYIVGVEACCIGNSCLKQT--------SFTTFIDSGQSFTYLPEEIYRKVALEIDRHINAT-SKN 363
8**********..68******97555554.59****************85........68********************************.688 PP
alineamiento3 333 dsdstldlCyslssevkkkfpevtlefkggaklelppenylievsee.gvvCLgilksskssltilGnivqqnflvvYDlensrvGfaksdCsel 426
+ +++Cy+ + + k+p+++l+f++++++++++ +++++s++ ++CL i +s+++ + +G++ ++++++v+D+en+++G+++s+C+e+
AT5G10080.1 364 FEGVSWEYCYES--SAEPKVPAIKLKFSHNNTFVIHKPLFVFQQSQGlVQFCLPISPSGQEGIGSIGQNYMRGYRMVFDRENMKLGWSPSKCQED 456
99999******9..88899**************************9999*******************************************986 PP
>> AT3G51340.1 | Symbols: | Eukaryotic aspartyl protease family protein | chr3:19057013-19059788 REVERSE LENGTH=530
# score bias c-Evalue i-Evalue hmmfrom hmm to alifrom ali to envfrom env to acc
--- ------ ----- --------- --------- ------- ------- ------- ------- ------- ------- ----
1 ! 334.8 0.7 3.3e-102 1.5e-99 4 428 .. 3 464 .. 1 467 [. 0.86
Alignments for each domain:
== domain 1 score: 334.8 bits; conditional E-value: 3.3e-102
alineamiento3 4 vllalllllvllllsvslsetassssslslelkhrssas..........................dsarvrrls.......kssskssvslplssg 66
v+ ++++ll++l+l+++ e++++s ++s+e++h++s d s++++++ + ++s+
AT3G51340.1 3 VARQVFVLLSMLVLIFWGLERCEASGKFSFEVHHMFSDVvkqtlgfddlvpengsleyfkvlahrD-------RfirgrglASNNEETPLTSIGSN 91
67789999*********9*******************77888888888777777666666544442.......04456564456666666666665 PP
alineamiento3 67 sdvlssg....lYytrlsiGtPpqefslvlDTGSdltWvqCspc.kkcykqsd..........plfdpskSstykkvsCssdlcsalessssCes. 146
+ l + l+y+++s+GtP+++f ++lDTGSdl+W++C+ c ++c+++ + +l+ p++S+t+++++Cs+++c +C+s
AT3G51340.1 92 LT-LALNflgfLHYANVSLGTPATWFLVALDTGSDLFWLPCN-CgTTCIHDLKdarfsesvplNLYTPNASTTSSSIRCSDKRCFGS---GKCSSp 182
55.44444777*******************************.55999994445678888999***********************9...89**99 PP
alineamiento3 147 ekqCsYeieYgdgsstsGvLaedtltlgse.sqlsv..qrvvfGCgtdqtg.lessqaadGilGLgrgklSlvsqlaskgiiknvfSyClgsresg 238
e+ C+Y+i+ + +++t+G+L +d+l+l +e ++l++ ++v++GCg++qtg ++++ a++G+lGL+++++S++s la+++i++n+fS+C+g+ s
AT3G51340.1 183 ESICPYQIALSSNTVTTGTLLQDVLHLVTEdEDLKPvnANVTLGCGQNQTGaFQTDIAVNGVLGLSMKEYSVPSLLAKANITANSFSMCFGRIISV 278
******************************86666678********************************************************** PP
alineamiento3 239 ggslvlGdkaspssgvkftpllsnpkrstfYnvnltgisvggkklklpssvfdesgeggtiiDSGttltylpeeayealkeaikkevselkkeads 334
g++++Gdk++ ++++ tpl+s ++ st+Y vn+tg+svgg +++p +++D+G+++t+l e+ay +++a+++ ++++++ d+
AT3G51340.1 279 VGRISFGDKGY--TDQEETPLVSLET-STAYGVNVTGVSVGGVPVDVP---------LFALFDTGSSFTLLLESAYGVFTKAFDDLMEDKRRPVDP 362
***********..78*******9988.56******************7.........45*******************************99**** PP
alineamiento3 335 dstldlCyslsse..vkkkfpevtle.........fkggaklelppenylievseegvvCLgilksskssltilGnivqqnflvvYDlensrvGfa 419
d ++++Cy+l++e ++++ p+ + + f+ + + +++ + + ++++CLgilks +l+i+G++ ++++++v+D+e++ +G++
AT3G51340.1 363 DFPFEFCYDLREEhlNSDARPRHMQSkcynpcrddFRWRIQNDSQESVSYSNEG-TKMYCLGILKSI--NLNIIGQNLMSGHRIVFDRERMILGWK 455
**********44444555555555446666655558887666655555544444.4***********..*************************** PP
alineamiento3 420 ksdCselee 428
+s+C e+e+
AT3G51340.1 456 QSNCFEDES 464
****99876 PP
>> AT2G28040.1 | Symbols: | Eukaryotic aspartyl protease family protein | chr2:11936203-11937390 REVERSE LENGTH=395
# score bias c-Evalue i-Evalue hmmfrom hmm to alifrom ali to envfrom env to acc
--- ------ ----- --------- --------- ------- ------- ------- ------- ------- ------- ----
1 ! 334.1 2.8 5.3e-102 2.4e-99 4 427 .. 6 394 .. 1 395 [] 0.92
Alignments for each domain:
== domain 1 score: 334.1 bits; conditional E-value: 5.3e-102
alineamiento3 4 vllalllllvllllsvslsetassssslslelkhrssasdsarvrrlskssskssvslplssgsdvlssglYytrlsiGtPpqefslvlDTGSdlt 99
+++a++l+++ +l+ ++tass + ++++l+hr+s+ +s+rv + ++ +p+ + +v+++ +Y+++l+iGtPp e++ vlDTGS+ +
AT2G28040.1 6 TMIAIFLQIITYFLI---TTTASSPQGFTIDLIHRRSNASSSRVFN-------TQLGSPYAD--TVFDTYEYLMKLQIGTPPFEIEAVLDTGSEHI 89
344444444444443...55699**************988877754.......568999999..99****************************** PP
alineamiento3 100 WvqCspckkcykqsdplfdpskSstykkvsCssdlcsalessssCesekqCsYeieYgdgsstsGvLaedtltlgse..sqlsvqrvvfGCgtdqt 193
W+qC pc +cy+q+ p+fdpskSst+k+++C+++ +++C+Ye+ Yg +s+t+G+L+++t+t++s+ + ++++++GCg++++
AT2G28040.1 90 WTQCLPCVHCYNQTAPIFDPSKSSTFKEIRCDTH-------------DHSCPYELVYGGKSYTKGTLVTETVTIHSTsgQPFVMPETIIGCGRNNS 172
********************************99.............79****************************7666667************ PP
alineamiento3 194 glessqaadGilGLgrgklSlvsqlaskgiiknvfSyClgsresgggslvlGdkasps.sgvkftpllsnpkrstfYnvnltgisvggkklklpss 288
g ++ +++G++GL rg+ Sl++q++ + +SyC+++ +g++++++G +a +gv++t + ++ ++ fY++nl ++svg+++++ ++
AT2G28040.1 173 G--FKPGFAGVVGLDRGPKSLITQMGG--EYPGLMSYCFAG--KGTSKINFGANAIVAgDGVVSTTVFVKTAKPGFYYLNLDAVSVGNTRIETVGT 262
*..**********************99..************..899******99995556888888888888899********************* PP
alineamiento3 289 vfdesgeggtiiDSGttltylpeeayealkeaikkevselkkeadsdstldlCyslssevkkkfpevtlefkggaklelppenylievseegvvCL 384
f ++ +g+++iDSG+tlty+pe++++ +++a+++ v+++ + + + lCy ++ ++fp +t++f+gga+l+l++ n+++ ++++gv+CL
AT2G28040.1 263 PF-HALKGNIVIDSGSTLTYFPESYCNLVRKAVEQVVTAV----RFPRSDILCYYS--KTIDIFPVITMHFSGGADLVLDKYNMYVASNTGGVFCL 351
*9.99********************************888....5788899****9..9999********************************** PP
alineamiento3 385 gilksskssltilGnivqqnflvvYDlensrvGfaksdCsele 427
+i+ +s + +i+Gn +q+nflv YD ++ v+f++++Cs l+
AT2G28040.1 352 AIICNSPIEEAIFGNRAQNNFLVGYDSSSLLVSFKPTNCSALW 394
****************************************988 PP
>> AT4G30030.1 | Symbols: | Eukaryotic aspartyl protease family protein | chr4:14682210-14683484 REVERSE LENGTH=424
# score bias c-Evalue i-Evalue hmmfrom hmm to alifrom ali to envfrom env to acc
--- ------ ----- --------- --------- ------- ------- ------- ------- ------- ------- ----
1 ! 333.5 0.1 8.1e-102 3.7e-99 7 425 .. 11 421 .. 6 424 .] 0.90
Alignments for each domain:
== domain 1 score: 333.5 bits; conditional E-value: 8.1e-102
alineamiento3 7 alllllvllllsvslsetassssslslelkhrssasdsarvrrlskssskssvslplssgsdvlssg......lYytrlsiGtPpqefslvlDTGS 96
++ll++++ l++s+ +++s+s+l+l+ k ++s ++++ +l+ sks++ ++l++ +v++ ++++++siG+Pp + l +DTGS
AT4G30030.1 11 RASLLIIIFALTCSK--ECTSHSRLTLRTKTQES--SKIKIGYLH---SKSTPASRLDNLWTVSHVTpipnpaAFLANISIGNPPVPQLLLIDTGS 99
566777777777776..99999999999999999..799*****9...5666666666644444444555555*********************** PP
alineamiento3 97 dltWvqCspckkcykqsdplfdpskSstykkvsCssdlcsalessssCesekqCsYeieYgdgsstsGvLaedtltlgsesqlsv..qrvvfGCgt 190
dltW++C pc kcy q+ p+f+ps+Ssty++ sC s+ + + + e++ +C+Y+++Y d s+t+G+Lae++lt++++ ++ + q++vfGCg+
AT4G30030.1 100 DLTWIHCLPC-KCYPQTIPFFHPSRSSTYRNASCVSAPHAMPQIF-RDEKTGNCQYHLRYRDFSNTRGILAEEKLTFETSDDGLIskQNIVFGCGQ 193
**********.8************************977777553.33569*****************************5544456********* PP
alineamiento3 191 dqtglessqaadGilGLgrgklSlvsqlaskgiiknvfSyClgsresgg...gslvlGdkaspssgvkftpllsnpkrstfYnvnltgisvggkkl 283
d++g +++ +G+lGLg g +S+v+ ++++fSyC+gs ++ + ++l+lG+ a+ + + tpl ++ Y+++l++is+g+k l
AT4G30030.1 194 DNSG---FTKYSGVLGLGPGTFSIVTR-----NFGSKFSYCFGSLTNPTyphNILILGNGAK--IEGDPTPLQIFQD---RYYLDLQAISFGEKLL 276
****...******************98.....4679**********999*************..79*****988877...8*************** PP
alineamiento3 284 klpssvf.desgeggtiiDSGttltylpeeayealkeaikkevsel.kkeadsdstldlCyslsse.vkkkfpevtlefkggaklelppenyliev 376
++++ +f + +++ggt+iD+G++ t+l++eaye+l+e+i+ ++e+ ++ +d d+++++Cy+++ + + fp vt++f+gga+l+l+ e++++ +
AT4G30030.1 277 DIEPGTFqRYRSQGGTVIDTGCSPTILAREAYETLSEEIDFLLGEVlRRVKDWDQYTTPCYEGNLKlDLYGFPVVTFHFAGGAELALDVESLFVSS 372
*******9999**********************************99999*************6556999************************** PP
alineamiento3 377 seegvvCLgilksskssltilGnivqqnflvvYDlensrvGfaksdCse 425
++++ +CL+++ ++ ++++++G ++qqn++v Y+l +++v+f+++dC+
AT4G30030.1 373 ESGDSFCLAMTMNTFDDMSVIGAMAQQNYNVGYNLRTMKVYFQRTDCEI 421
*99********************************************74 PP
>> AT5G37540.1 | Symbols: | Eukaryotic aspartyl protease family protein | chr5:14912862-14914190 FORWARD LENGTH=442
# score bias c-Evalue i-Evalue hmmfrom hmm to alifrom ali to envfrom env to acc
--- ------ ----- --------- --------- ------- ------- ------- ------- ------- ------- ----
1 ! 330.9 0.0 4.9e-101 2.2e-98 7 424 .. 11 439 .. 4 442 .] 0.91
Alignments for each domain:
== domain 1 score: 330.9 bits; conditional E-value: 4.9e-101
alineamiento3 7 alllllvllllsvslsetassssslslelkhrssas....dsarvrrlskssskssvslplssgsdvlssglYytrlsiGtPpqefslvlDTGSdl 98
+ll +++++++svsl + sss sl+++l++ + ++ +s++ + ls ++++s +s+p+ +s+++ s++ + +l iGtP+q+++lvlDTGS+l
AT5G37540.1 11 KLLYIFFFFCYSVSL--SWSSSLSLHFPLTSLRLTPttnsSSFKTSLLS-RRNPSPPSSPYTFRSNIKYSMALILSLPIGTPSQSQELVLDTGSQL 103
444444444444444..67788888888887776668886777777766.99******************************************** PP
alineamiento3 99 tWvqCsp..ckkcykqsdplfdpskSstykkvsCssdlcsaless....ssCesekqCsYeieYgdgsstsGvLaedtltlgsesqlsvqrvvfGC 188
W+qC+p kk +++ fdps Ss++++++Cs++lc+ + + +sC+s++ C+Y++ Y+dg++ +G+L+++++t+ ++ ++++ +++GC
AT5G37540.1 104 SWIQCHPkkIKKPLPPPTTSFDPSLSSSFSDLPCSHPLCKPRIPDftlpTSCDSNRLCHYSYFYADGTFAEGNLVKEKFTFSNS--QTTPPLILGC 197
*****8832455566889***********************999899*************************************..899******* PP
alineamiento3 189 gtdqtglessqaadGilGLgrgklSlvsqlaskgiiknvfSyClgsresgg.....gslvlGdkaspssgvkftpllsnpkrst.......fYnvn 272
+++t +GilG++ g+lS++sq + ++fSyC++ r+++ gs++lGd+ +++ g+k+++ll+ p+++ +Y+v
AT5G37540.1 198 AKESTD------EKGILGMNLGRLSFISQAKI-----SKFSYCIPTRSNRPglastGSFYLGDNPNSR-GFKYVSLLTFPQSQRmpnldplAYTVP 281
***999......9****************999.....**********99989999***********77.********66665555589999***** PP
alineamiento3 273 ltgisvggkklklpssvf..desgeggtiiDSGttltylpeeayealkeaikkevsel.kkeadsdstldlCysl..ssevkkkfpevtlefkgga 363
l+gi++g+k+l++p+svf d++g+g+t++DSG+ +t+l + ay+++ke+i + v+++ kk st d+C+++ s e+ + + ++ +ef++g
AT5G37540.1 282 LQGIRIGQKRLNIPGSVFrpDAGGSGQTMVDSGSEFTHLVDVAYDKVKEEIVRLVGSRlKKGYVYGSTADMCFDGnhSMEIGRLIGDLVFEFGRGV 377
********************************************************99999999***********7555599************** PP
alineamiento3 364 klelppenylievseegvvCLgilkss..kssltilGnivqqnflvvYDlensrvGfaksdCs 424
++ ++++++l++v g+ C gi +ss + +i+Gn++qqn++v++D++n+rvGf+k +C+
AT5G37540.1 378 EILVEKQSLLVNVGG-GIHCVGIGRSSmlGAASNIIGNVHQQNLWVEFDVTNRRVGFSKAECR 439
*************87.**********************************************7 PP
>> AT3G51360.1 | Symbols: | Eukaryotic aspartyl protease family protein | chr3:19064294-19066560 REVERSE LENGTH=488
# score bias c-Evalue i-Evalue hmmfrom hmm to alifrom ali to envfrom env to acc
--- ------ ----- --------- --------- ------- ------- ------- ------- ------- ------- ----
1 ! 328.5 4.6 2.8e-100 1.3e-97 14 426 .. 9 438 .. 1 441 [. 0.90
Alignments for each domain:
== domain 1 score: 328.5 bits; conditional E-value: 2.8e-100
alineamiento3 14 llllsvslsetassssslslelkhrssas.......................dsarvrrlskssskssvslplssgsdvlssglYytrlsiGtPpq 86
++ l +s s sls+e++hr+s + + r r+l+++++++++ + +++s+ s l+y++++iGtP+q
AT3G51360.1 9 AMSL----GLASSVSGSLSFEIHHRFSEQvktvlgghglpemgsldyykalvHRDRGRQLTSNNNNQTTISFAQGNSTEEISFLHYANVTIGTPAQ 100
3332....34568899***********98999********9999999999996677777885555555555555556667788************* PP
alineamiento3 87 efslvlDTGSdltWvqCspckkcykqsd.........plfdpskSstykkvsCssdlcsalessssCes.ekqCsYeieY.gdgsstsGvLaedtl 171
+f ++lDTGSdl+W++C+ ++c+++ + ++++pskS++++kv+C+s+lc + ++C s ++C+Y i+Y + gs ++GvL+ed++
AT3G51360.1 101 WFLVALDTGSDLFWLPCNCNSTCVRSMEtdqgeriklNIYNPSKSKSSSKVTCNSTLCALR---NRCISpVSDCPYRIRYlSPGSKSTGVLVEDVI 193
*****************94488888444456789999************************...78**99**********999************* PP
alineamiento3 172 tlgsesqlsv.qrvvfGCgtdqtglessqaadGilGLgrgklSlvsqlaskgiiknvfSyClgsresgggslvlGdkaspssgvkftpllsnpkrs 266
++ +e+ + +r++fGC+++q gl +++a++Gi+GL +++ +++ l+++g+++++fS+C+g +g+g++++Gdk+s s++ tpl + + +
AT3G51360.1 194 HMSTEEGEARdARITFGCSESQLGLFKEVAVNGIMGLAIADIAVPNMLVKAGVASDSFSMCFGP--NGKGTISFGDKGS--SDQLETPLSGTIS-P 284
*****444445*****************************************************..99***********..79*****976655.6 PP
alineamiento3 267 tfYnvnltgisvggkklklpssvfdesgeggtiiDSGttltylpeeayealkeaikkevselkkeadsdstldlCysl.ssevkkkfpevtlefkg 361
fY v++t+ +vg+ +++ e+++ +DSGt +t+l e++y+al++++ +v++++ +++ ds++++Cy + s+++++k+p+v++e+kg
AT3G51360.1 285 MFYDVSITKFKVGKVTVDT---------EFTATFDSGTAVTWLIEPYYTALTTNFHLSVPDRRLSKSVDSPFEFCYIItSTSDEDKLPSVSFEMKG 371
6*****************8.........789*******************************8899************5555************** PP
alineamiento3 362 gaklelppenylievsee..gvvCLgilksskssltilGnivqqnflvvYDlensrvGfaksdCsel 426
ga + + +++ +s++ +v+CL++lk+ +++++i+G+++++n+++v+D+e++ +G++ks+C++
AT3G51360.1 372 GAAYDVFSPILVFDTSDGsfQVYCLAVLKQVNADFSIIGQNFMTNYRIVHDRERRILGWKKSNCNDT 438
********99999999999*********************************************975 PP
>> AT5G02190.1 | Symbols: EMB24	ATASP38	PCS1 | Eukaryotic aspartyl protease family protein | chr5:435322-436683 FORWA
# score bias c-Evalue i-Evalue hmmfrom hmm to alifrom ali to envfrom env to acc
--- ------ ----- --------- --------- ------- ------- ------- ------- ------- ------- ----
1 ! 328.0 0.5 4e-100 1.8e-97 7 426 .. 7 445 .. 1 449 [. 0.88
Alignments for each domain:
== domain 1 score: 328.0 bits; conditional E-value: 4e-100
alineamiento3 7 alllllvllllsvsl.setassssslslelkhrssasdsarvrrlskssskssvslplssgsdvlssglYytrlsiGtPpqefslvlDTGSdltWv 101
al+lllvl + ++ + s+++sssss+s++ +++ss+s + l +++ ++ + ++ ++ ++ + +++l++GtPpq++s+v+DTGS+l W+
AT5G02190.1 7 ALFLLLVLSVRTYKCvSSSSSSSSSFSFSSFSSSSSS---QTLVLPLKTRITPTDHRPTDKLHFHHNVTLTVTLTVGTPPQNISMVIDTGSELSWL 99
3444444444444445677777777888777777643...333333344555556666666777999***************************** PP
alineamiento3 102 qCspckkcykqsdplfdpskSstykkvsCssdlcsaless....ssCesekqCsYeieYgdgsstsGvLaedtltlgsesqlsvqrvvfGCgtdqt 193
C++ ++ ++ + fdp++Ss+y++++Css++c++++++ +sC+s+k C+ +++Y+d ss++G+La +++++g++ ++ ++++fGC+ + +
AT5G02190.1 100 RCNRSSNP--NPVNNFDPTRSSSYSPIPCSSPTCRTRTRDflipASCDSDKLCHATLSYADASSSEGNLAAEIFHFGNS--TNDSNLIFGCMGSVS 191
***76655..899**************************9***************************************..777************ PP
alineamiento3 194 g..lessqaadGilGLgrgklSlvsqlaskgiiknvfSyClgsresgggslvlGdkasps.sgvkftpllsnpkrst.....fYnvnltgisvggk 281
g e++++++G+lG++rg+lS++sq++ +fSyC++++++ g l lGd++ ++ + +++tpl++ ++ + +Y+v+ltgi+v+gk
AT5G02190.1 192 GsdPEEDTKTTGLLGMNRGSLSFISQMGF-----PKFSYCISGTDDFPGFLLLGDSNFTWlTPLNYTPLIRISTPLPyfdrvAYTVQLTGIKVNGK 282
*9999************************.....************************88899*******8777666788889************* PP
alineamiento3 282 klklpssvf..desgeggtiiDSGttltylpeeayealkeaikkevsel.....kkeadsdstldlCysl.....ssevkkkfpevtlefkggakl 365
l++p+sv+ d++g g+t++DSGt++t+l ++y+al++++ ++++ +++ + t+dlCy++ +s + + +p+v+l f+g a++
AT5G02190.1 283 LLPIPKSVLvpDHTGAGQTMVDSGTQFTFLLGPVYTALRSHFLNRTNGIltvyeDPDFVFQGTMDLCYRIspvriRSGILHRLPTVSLVFEG-AEI 377
***********************************************99998888888999*********887765559999*********6.89* PP
alineamiento3 366 elppenylievsee.....gvvCLgilkss..kssltilGnivqqnflvvYDlensrvGfaksdCsel 426
+++ + +l++v + +v+C+++ +s+ ++ ++G+++qqn+++++Dl++sr+G a+ +C+ +
AT5G02190.1 378 AVSGQPLLYRVPHLtvgndSVYCFTFGNSDlmGMEAYVIGHHHQQNMWIEFDLQRSRIGLAPVECDVS 445
******9999944355667************9*********************************865 PP
>> AT2G28030.1 | Symbols: | Eukaryotic aspartyl protease family protein | chr2:11934208-11935386 REVERSE LENGTH=392
# score bias c-Evalue i-Evalue hmmfrom hmm to alifrom ali to envfrom env to acc
--- ------ ----- --------- --------- ------- ------- ------- ------- ------- ------- ----
1 ! 327.8 7.2 4.6e-100 2.1e-97 10 427 .. 5 391 .. 1 392 [] 0.92
Alignments for each domain:
== domain 1 score: 327.8 bits; conditional E-value: 4.6e-100
alineamiento3 10 lllvllllsvsl...setassssslslelkhrssasdsarvrrlskssskssvslplssgsdvlssglYytrlsiGtPpqefslvlDTGSdltWvq 102
+l +++ + ++tass + ++++l++r+s+s+s+r ++ ++ + +p+ + ++++ + Y+++l++GtPp e++ +DTGSdl+W+q
AT2G28030.1 5 FLQIIT-----CslfTTTASSPHGFTIDLIQRRSNSSSSRLSK-----NQLQGASPYAD--TLFDYNIYLMKLQVGTPPFEIEAEIDTGSDLIWTQ 88
222222.....22234688999************988777754.....45777888888..999******************************** PP
alineamiento3 103 CspckkcykqsdplfdpskSstykkvsCssdlcsalessssCesekqCsYeieYgdgsstsGvLaedtltlgse..sqlsvqrvvfGCgtdqtgle 196
C pc++cy+q p+fdps+Sst+k+ +C+ ++C+Y+i Y+d+++++G+La++t+t++s+ + ++++++GCg++++
AT2G28030.1 89 CMPCTNCYSQYAPIFDPSNSSTFKEKRCN---------------GNSCHYKIIYADTTYSKGTLATETVTIHSTsgEPFVMPETTIGCGHNSSW-- 167
************************98887...............569***************************7777777*************.. PP
alineamiento3 197 ssqaadGilGLgrgklSlvsqlaskgiiknvfSyClgsresgggslvlGdkasps.sgvkftpllsnpkrstfYnvnltgisvggkklklpssvfd 291
++ +++G++GL+ g+ Sl++q++ + +SyC++s +g++++++G++a +gv++t + ++ ++ Y++nl ++svg+++++ +++f
AT2G28030.1 168 FKPTFSGMVGLSWGPSSLITQMGG--EYPGLMSYCFAS--QGTSKINFGTNAIVAgDGVVSTTMFLTTAKPGLYYLNLDAVSVGDTHVETMGTTF- 258
**********************99..************..799******99995558999****999999*************************. PP
alineamiento3 292 esgeggtiiDSGttltylpeeayealkeaikkevselkkeadsdstldlCyslssevkkkfpevtlefkggaklelppenylievseegvvCLgil 387
++ eg++iiDSGttlty+p ++++ ++ea+++ v+++ ++ad++ ++ lCy ++ ++fp +t++f+gga+l+l++ n++ie+ ++g++CL+i+
AT2G28030.1 259 HALEGNIIIDSGTTLTYFPVSYCNLVREAVDHYVTAV-RTADPTGNDMLCYYT--DTIDIFPVITMHFSGGADLVLDKYNMYIETITRGTFCLAII 351
99***********************************.799***********9..9999**************************999******** PP
alineamiento3 388 ksskssltilGnivqqnflvvYDlensrvGfaksdCsele 427
++ + +i+Gn +q+nflv YD ++ v+f++++Cs l+
AT2G28030.1 352 CNNPPQDAIFGNRAQNNFLVGYDSSSLLVSFSPTNCSALW 391
*************************************988 PP
>> AT5G45120.1 | Symbols: | Eukaryotic aspartyl protease family protein | chr5:18241003-18242478 FORWARD LENGTH=491
# score bias c-Evalue i-Evalue hmmfrom hmm to alifrom ali to envfrom env to acc
--- ------ ----- --------- --------- ------- ------- ------- ------- ------- ------- ----
1 ! 326.9 2.7 8.2e-100 3.7e-97 5 426 .. 7 481 .. 3 485 .. 0.84
Alignments for each domain:
== domain 1 score: 326.9 bits; conditional E-value: 8.2e-100
alineamiento3 5 llalllllvllllsvsl.......setassssslslelkhrssas...dsarvrrlskssskssvslplssgsdvlssglYytrlsiGtPpqefsl 90
+l l+ll++lll ++++ ++++ssss l+l+l+++s + +s+ ++r++ + ssv++ ++ ++ +++ Y+++l+iGtPpq++++
AT5G45120.1 7 VLFLFLLITLLLNTTNKtqarqhkNPSSSSSSFLVLTLTKSSVSLptpKSQTQERIK--KPLSSVDVVMEPLRE-VRD-GYLITLNIGTPPQAVQV 98
566777777777777778888876666666677777777766644444333333333..222333333333222.333.6**************** PP
alineamiento3 91 vlDTGSdltWvqCsp....ckkcykqsd......plfdpskSstykkvsCssdlcsaless.........ssCe.s...ekqCs.....YeieYgd 158
+lDTGSdltWv+C + c +cy+ ++ ++f+p +Sst+ + sC s++c +++ss + C+ s +++C+ + ++Yg+
AT5G45120.1 99 YLDTGSDLTWVPCGNlsfdCIECYDLKNndlkspSVFSPLHSSTSFRDSCASSFCVEIHSSdnpfdpcavAGCSvSmllKSTCVrpcpsFAYTYGE 194
*************666888****99544568888*************************999***666666666636789999677778******* PP
alineamiento3 159 gsstsGvLaedtltlgsesqlsvqrvvfGCgtdqtglessqaadGilGLgrgklSlvsqlaskgiiknvfSyClgsresgg.....gslvlGdkas 249
g+++sG+L++d+l+ ++ v+r+ fGC t++ ++ Gi G+grg lSl+sql+ +++ fS+C+ ++ + + l+lG +a
AT5G45120.1 195 GGLISGILTRDILKARTR---DVPRFSFGCVTSTYR-----EPIGIAGFGRGLLSLPSQLGF---LEKGFSHCFLPFKFVNnpnisSPLILGASAL 279
******************...***********9776.....*********************...***********9976678999******8887 PP
alineamiento3 250 ps...sgvkftpllsnpkrstfYnvnltgisvggk....klklpssvfdesgeggtiiDSGttltylpeeayealkeaikkevsel.kkeadsdst 337
+ ++++ftp+l++p++++ Y++ l++i++g++ +++l+ + fd++g+gg+++DSGtt+t+lpe++y++l ++++++++ ++e++s++
AT5G45120.1 280 SInltDSLQFTPMLNTPMYPNSYYIGLESITIGTNitptQVPLTLRQFDSQGNGGMLVDSGTTYTHLPEPFYSQLLTTLQSTITYPrATETESRTG 375
3345579**************************984433555666677***********************************9999899****** PP
alineamiento3 338 ldlCysl..........ssevkkkfpevtlefkggaklelppenylievsee....gvvCLgilkss...kssltilGnivqqnflvvYDlensrv 416
+dlCy++ +++v +fp++t++f ++a+l lp+ n ++ +s++ v CL +++ + + + ++G+++qqn++vvYDle++r+
AT5G45120.1 376 FDLCYKVpcpnnnltslENDVMMIFPSITFHFLNNATLLLPQGNSFYAMSAPsdgsVVQCLLFQNMEdgdYGPAGVFGSFQQQNVKVVYDLEKERI 471
************9986555599***************************9999998999********999999*********************** PP
alineamiento3 417 GfaksdCsel 426
Gf+ +dC+ +
AT5G45120.1 472 GFQAMDCVLE 481
*******854 PP
>> AT1G66180.1 | Symbols: | Eukaryotic aspartyl protease family protein | chr1:24647221-24648513 FORWARD LENGTH=430
# score bias c-Evalue i-Evalue hmmfrom hmm to alifrom ali to envfrom env to acc
--- ------ ----- --------- --------- ------- ------- ------- ------- ------- ------- ----
1 ! 325.4 0.0 2.4e-99 1.1e-96 11 425 .. 9 428 .. 5 430 .] 0.90
Alignments for each domain:
== domain 1 score: 325.4 bits; conditional E-value: 2.4e-99
alineamiento3 11 llvllllsvslsetassssslslelkhrssas....dsarvrrls.kssskssvslplssgsdvlssglYytrlsiGtPpqefslvlDTGSdltWv 101
+++++l vsl s+slsl+l +s + +s+r+++ +++++s +s p++ +s+++ s++ +++l iGtPpq++++vlDTGS+l W+
AT1G66180.1 9 FFFFFLNYVSL------STSLSLHLPLTSLPIstttNSHRFTTSLlSRKNPSPSSPPYNFRSRFKYSMALIISLPIGTPPQAQQMVLDTGSQLSWI 98
33344433444......455555555554444445555555443347888899999999999********************************** PP
alineamiento3 102 qCspckkcykqsdplfdpskSstykkvsCssdlcsaless....ssCesekqCsYeieYgdgsstsGvLaedtltlgsesqlsvqrvvfGCgtdqt 193
qC+ kk + ++++ fdps Ss++++++Cs++lc+ + + +sC+s++ C+Y++ Y+dg++ +G+L+++++t+ ++ + ++ +++GC t+++
AT1G66180.1 99 QCH-RKKLPPKPKTSFDPSLSSSFSTLPCSHPLCKPRIPDftlpTSCDSNRLCHYSYFYADGTFAEGNLVKEKITFSNT--EITPPLILGCATESS 191
**9.689999**************************999899*************************************..666**********99 PP
alineamiento3 194 glessqaadGilGLgrgklSlvsqlaskgiiknvfSyClgsresgg.....gslvlGdkaspssgvkftpllsnpkrst.......fYnvnltgis 277
GilG++rg+lS+vsq + ++fSyC++ ++++ gs++lGd+ ++ +g+k+++ll+ p+++ +Y+v + gi+
AT1G66180.1 192 D------DRGILGMNRGRLSFVSQAKI-----SKFSYCIPPKSNRPgftptGSFYLGDNPNS-HGFKYVSLLTFPESQRmpnldplAYTVPMIGIR 275
9......99***************999.....*********9998899************95.5********55554445589999********** PP
alineamiento3 278 vggkklklpssvf..desgeggtiiDSGttltylpeeayealkeaikkevsel.kkeadsdstldlCysl.ssevkkkfpevtlefkggaklelpp 369
+g kkl++++svf d++g+g+t++DSG+ +t+l ++ay++++ +i+ +v+++ kk t d+C+++ ++++ + + ++ + f++g ++ +p+
AT1G66180.1 276 FGLKKLNISGSVFrpDAGGSGQTMVDSGSEFTHLVDAAYDKVRAEIMTRVGRRlKKGYVYGGTADMCFDGnVAMIPRLIGDLVFVFTRGVEILVPK 371
****************************************************9999999***********7777********************** PP
alineamiento3 370 enylievseegvvCLgilkss..kssltilGnivqqnflvvYDlensrvGfaksdCse 425
e +l++v g+ C gi +ss + +i+Gn++qqn++v++D++n+rvGfak dCs+
AT1G66180.1 372 ERVLVNVGG-GIHCVGIGRSSmlGAASNIIGNVHQQNLWVEFDVTNRRVGFAKADCSR 428
*******87.**********************************************96 PP
>> AT4G33490.1 | Symbols: | Eukaryotic aspartyl protease family protein | chr4:16108928-16110670 REVERSE LENGTH=401
# score bias c-Evalue i-Evalue hmmfrom hmm to alifrom ali to envfrom env to acc
--- ------ ----- --------- --------- ------- ------- ------- ------- ------- ------- ----
1 ! 320.7 0.0 6.3e-98 2.9e-95 8 401 .. 3 386 .. 1 392 [. 0.92
Alignments for each domain:
== domain 1 score: 320.7 bits; conditional E-value: 6.3e-98
alineamiento3 8 lllllvllllsvslsetassssslslelkhrssasdsarvrrlskssskssvslplssgsdvlssglYytrlsiGtPpqefslvlDTGSdltWvqC 103
+ +++vl+++s++l ss + ++ ++ +s r++r ssv +p+++ +v++ g+Y ++++iG+Pp+ ++l+lDTGSdltW+qC
AT4G33490.1 3 VRFMIVLMVMSLVL----GFSSAVDFRWRKTAGFS--DRFTRAV-----SSVVFPVHG--NVYPLGYYNVTINIGQPPRPYYLDLDTGSDLTWLQC 85
66777777777777....66777777777766654..4665544.....99*******..99********************************** PP
alineamiento3 104 .spckkcykqsdplfdpskSstykkvsCssdlcsaless..ssCesekqCsYeieYgdgsstsGvLaedtltlgsesqlsv.qrvvfGCgtdqtg. 194
+pc +c + ++pl++ps++ ++C+++lc+al+ + ++Ce+ +qC+Ye+eY+dg+s+ GvL++d+++++ ++ l++ +r+++GCg+dq
AT4G33490.1 86 dAPCVRCLEAPHPLYQPSSD----LIPCNDPLCKALHLNsnQRCETPEQCDYEVEYADGGSSLGVLVRDVFSMNYTQGLRLtPRLALGCGYDQIPg 177
999***************99....7************9999***********************************777778***********998 PP
alineamiento3 195 lessqaadGilGLgrgklSlvsqlaskgiiknvfSyClgsresgggslvlGdkaspssgvkftpllsnpkrstfYnvnl.tgisvggkklklpssv 289
++s+++ dG+lGLgrgk+S++sql+s+g +knv+++Cl+s ggg+l++Gd+ ++ss+v++tp+ ++ + ++Y+ + ++ +gg+++ l+
AT4G33490.1 178 ASSHHPLDGVLGLGRGKVSILSQLHSQGYVKNVIGHCLSS--LGGGILFFGDDLYDSSRVSWTPMSREYS--KHYSPAMgGELLFGGRTTGLK--- 266
99**************************************..799********************88755..69*****66799********6... PP
alineamiento3 290 fdesgeggtiiDSGttltylpeeayealkeaikkevsel.kkeadsdstldlCysl......ssevkkkfpevtlefkgg....aklelppenyli 374
+ t++DSG+++ty++++ay+a++ +k+e+s + kea++d+tl+lC+++ +evkk+f++++l+fk+g + +e+ppe yli
AT4G33490.1 267 -----NLLTVFDSGSSYTYFNSKAYQAVTYLLKRELSGKpLKEARDDHTLPLCWQGrrpfmsIEEVKKYFKPLALSFKTGwrskTLFEIPPEAYLI 357
.....789*******************************9889*************999975555**************99998899********* PP
alineamiento3 375 evseegvvCLgilkss...kssltilGniv 401
+++ g+vCLgil+++ ++l+++G v
AT4G33490.1 358 ISMK-GNVCLGILNGTeigLQNLNLIGGTV 386
**99.***********99999*****9876 PP
>> AT3G52500.1 | Symbols: | Eukaryotic aspartyl protease family protein | chr3:19465644-19467053 REVERSE LENGTH=469
# score bias c-Evalue i-Evalue hmmfrom hmm to alifrom ali to envfrom env to acc
--- ------ ----- --------- --------- ------- ------- ------- ------- ------- ------- ----
1 ! 320.5 0.4 7.3e-98 3.3e-95 7 424 .. 3 468 .. 1 469 [] 0.87
Alignments for each domain:
== domain 1 score: 320.5 bits; conditional E-value: 7.3e-98
alineamiento3 7 alllllvllllsvsl...........setassssslslelkhrssasdsarvrrls...........kssskssvslplssgsdvlssglYytrls 80
+++++++l++lsv++ s+++ ++ lsl+ +ss ar ++l+ ss++ + + ++s + +s g Y ++ls
AT3G52500.1 3 SSIFFFFLIFLSVVSavklplspfshSDQSPKDPYLSLRRLAESSI---ARAHKLKhgtsikpdedaLSSTTTASATVVKSPLSAKSYGGYSVSLS 95
5566666666666666899999997777777777777777666664...555555556678888887444444444445555555899******** PP
alineamiento3 81 iGtPpqefslvlDTGSdltWvqCsp...ckkc.ykqsd.....plfdpskSstykkvsCssdlcsaless....ssCes.ekqCs.....YeieYg 157
GtP+q++ +v+DTGS+l+W++C++ c+ c ++ p f p++Ss++k + C+s+ c+ l + + C+ +++C+ Y ++Yg
AT3G52500.1 96 FGTPSQTIPFVFDTGSSLVWLPCTSrylCSGCdFSG-LdptliPRFIPKNSSSSKIIGCQSPKCQFLYGPnvqcRGCDPnTRNCTvgcppYILQYG 190
***********************8768889994332.146688************************99998888888679999777777****** PP
alineamiento3 158 dgsstsGvLaedtltlgsesqlsvqrvvfGCgtdqtglessqaadGilGLgrgklSlvsqlaskgiiknvfSyClgsresgg......gslvlG.. 245
gs t GvL++++l + + +v+++v+GC+ +t +++Gi G+grg++Sl+sq++ + fS+Cl+sr+ + l G
AT3G52500.1 191 LGS-TAGVLITEKLDFPDL---TVPDFVVGCSIISTR-----QPAGIAGFGRGPVSLPSQMNL-----KRFSHCLVSRRFDDtnvttdLDLDTGsg 272
999.66************9...************999.....*********************.....**********988878886667777754 PP
alineamiento3 246 .dkaspssgvkftpllsnpkrst.....fYnvnltgisvggkklklpssvf..desgeggtiiDSGttltylpeeayealkeaikkevsel..kke 331
+++s+++g+++tp+ +np+ s+ +Y++nl +i vg+k++k+p +++ ++g+gg i+DSG+t+t+++++++e + e++++++s++ +k+
AT3G52500.1 273 hNSGSKTPGLTYTPFRKNPNVSNkafleYYYLNLRRIYVGRKHVKIPYKYLapGTNGDGGSIVDSGSTFTFMERPVFELVAEEFASQMSNYtrEKD 368
43334559************99999999***********************999*************************************88788 PP
alineamiento3 332 adsdstldlCyslssevkkkfpevtlefkggaklelppenylievseegvvCLgilkss.......kssltilGnivqqnflvvYDlensrvGfak 420
++++ l +C+++s++ ++++pe+ +efkggaklelp +ny+ v ++++vCL++++++ ++ ++ilG+++qqn+lv+YDlen+r Gfak
AT3G52500.1 369 LEKETGLGPCFNISGKGDVTVPELIFEFKGGAKLELPLSNYFTFVGNTDTVCLTVVSDKtvnpsggTGPAIILGSFQQQNYLVEYDLENDRFGFAK 464
99999***********************************************************9999**************************** PP
alineamiento3 421 sdCs 424
++Cs
AT3G52500.1 465 KKCS 468
***7 PP
>> AT4G30040.1 | Symbols: | Eukaryotic aspartyl protease family protein | chr4:14685602-14686885 FORWARD LENGTH=427
# score bias c-Evalue i-Evalue hmmfrom hmm to alifrom ali to envfrom env to acc
--- ------ ----- --------- --------- ------- ------- ------- ------- ------- ------- ----
1 ! 314.7 0.0 4.2e-96 1.9e-93 5 418 .. 5 427 .] 1 427 [] 0.90
Alignments for each domain:
== domain 1 score: 314.7 bits; conditional E-value: 4.2e-96
alineamiento3 5 llalllllvllllsvslsetassssslslelkhrssas.............dsarvrrlskssskssvslplssgsdvlssglYytrlsiGtPpqe 87
+++ l++l++l+ s+s + s+s +l+l+l h+ + + r ++l k+++++++ ++ls + +++++++siG+Pp +
AT4G30040.1 5 FTSPLFFLIILCFSISV-VHLSASPTLVLNLVHSYHIYsrkpphvyhikeaSVERLEYL-KAKTTGDIIAHLSPNVP-IIPQAFLVNISIGSPPIT 97
44445555555555555.599*************9988899999988855444455554.59999********9655.88889************* PP
alineamiento3 88 fslvlDTGSdltWvqCspckkcykqsdplfdpskSstykkvsCssdlcsalessssCesekqCsYeieYgdgsstsGvLaedtltlgse....sql 179
+ l++DT Sdl+W+qC pc +cy qs p+fdps+S t ++ +C ++++s+ + + + +++++C+Y+++Y d++ ++G+La+++l +++ s++
AT4G30040.1 98 QLLHMDTASDLLWIQCLPCINCYAQSLPIFDPSRSYTHRNETCRTSQYSMPSLKFN-ANTRSCEYSMRYVDDTGSKGILAREMLLFNTIydesSSA 192
************************************************99988632.459*****************************9865555 PP
alineamiento3 180 svqrvvfGCgtdqtglessqaadGilGLgrgklSlvsqlaskgiiknvfSyClgsresgg...gslvlGdkaspssgvkftpllsnpkrstfYnvn 272
+++vvfGCg+d+ g + +GilGLg g++Slv+ ++ +fSyC+gs ++ + + lvlGd++ + ++tpl + fY+v+
AT4G30040.1 193 ALHDVVFGCGHDNYG--EPLVGTGILGLGYGEFSLVHRFGK------KFSYCFGSLDDPSyphNVLVLGDDGANI-LGDTTPLEIH---NGFYYVT 276
56*************..999******************999......*********99999************66.99****8654...45***** PP
alineamiento3 273 ltgisvggkklklpssvf...desgeggtiiDSGttltylpeeayealkeaikkevsel...kkeadsdstldlCysl...ssevkkkfpevtlef 359
+++isv+g l+++++vf +++g ggtiiD+G +lt l eeay+ lk+ i++ ++ + ++ +++d ++ Cy++ + v++ fp vt++f
AT4G30040.1 277 IEAISVDGIILPIDPRVFnrnHQTGLGGTIIDTGNSLTSLVEEAYKPLKNRIEDIFEGRftaADVSQDDMIKMECYNGnfeRDLVESGFPIVTFHF 372
******************99889999*******************************9999878999999********875455************ PP
alineamiento3 360 kggaklelppenylievseegvvCLgilksskssltilGnivqqnflvvYDlensrvGf 418
++ga+l+l+ ++++++ s +v+CL++++++ l+ +G +qq +++ YDle+++v+f
AT4G30040.1 373 SEGAELSLDVKSLFMKLSP-NVFCLAVTPGN---LNSIGATAQQSYNIGYDLEAMEVSF 427
*****************87.**********9...**********************998 PP
>> AT2G39710.1 | Symbols: | Eukaryotic aspartyl protease family protein | chr2:16562051-16563379 REVERSE LENGTH=442
# score bias c-Evalue i-Evalue hmmfrom hmm to alifrom ali to envfrom env to acc
--- ------ ----- --------- --------- ------- ------- ------- ------- ------- ------- ----
1 ! 311.9 2.2 2.9e-95 1.3e-92 42 428 .. 19 436 .. 2 439 .. 0.86
Alignments for each domain:
== domain 1 score: 311.9 bits; conditional E-value: 2.9e-95
alineamiento3 42 s..............dsarvrrlskssskssvslplssgsdvlssglYytrlsiGtPpqefslvlDTGSdltWvqCspckkcykqsdplfdpskSs 123
+ + ++l s +++++ s++ ++ ++ + +++l +G Ppq++s+vlDTGS+l W++C++ + ++f+p +Ss
AT2G39710.1 19 IsvlllifpltfcktS-STNQTLLFSLKTQKLPQSSSDKLSFRHNVTLTVTLAVGDPPQNISMVLDTGSELSWLHCKKSPNL----GSVFNPVSSS 109
3444555555555432.22222332233333333334445557889*******************************87777....79******** PP
alineamiento3 124 tykkvsCssdlcsaless....ssCes.ekqCsYeieYgdgsstsGvLaedtltlgsesqlsvqrvvfGCgtdqtg..lessqaadGilGLgrgkl 212
ty++v+Css++c++++++ +sC+ ++ C+ i+Y+d +s++G+La++t+ +gs+ + + ++fGC+ + e++++ +G++G++rg+l
AT2G39710.1 110 TYSPVPCSSPICRTRTRDlpipASCDPkTHLCHVAISYADATSIEGNLAHETFVIGSV---TRPGTLFGCMDSGLSsnSEEDAKSTGLMGMNRGSL 202
*****************9********88******************************...99********99777678999************** PP
alineamiento3 213 SlvsqlaskgiiknvfSyClgsresgggslvlGdkasps.sgvkftpllsnpkrst.....fYnvnltgisvggkklklpssvf..desgeggtii 300
S+v+ql+ ++fSyC+++ +++g l lGd+++++ +++tpl+ +++ + +Y+v+l+gi+vg+k l+lp+svf d++g g+t++
AT2G39710.1 203 SFVNQLGF-----SKFSYCISGS-DSSGFLLLGDASYSWlGPIQYTPLVLQSTPLPyfdrvAYTVQLEGIRVGSKILSLPKSVFvpDHTGAGQTMV 292
********.....*********5.778**********88889*******6666555688889********************************** PP
alineamiento3 301 DSGttltylpeeayealkeaikkevsel.....kkeadsdstldlCysl...ssevkkkfpevtlefkggaklelppenylievsee......gvv 382
DSGt++t+l ++y+alk+++ +++++ +++ + t+dlCy++ ++ + + +p v+l f+g a+++++ +++l++v+ +v+
AT2G39710.1 293 DSGTQFTFLMGPVYTALKNEFITQTKSVlrlvdDPDFVFQGTMDLCYKVgstTRPNFSGLPMVSLMFRG-AEMSVSGQKLLYRVNGAgsegkeEVY 387
**************************99999988889999*********8644449999*********6.9*************776777888*** PP
alineamiento3 383 CLgilkss..kssltilGnivqqnflvvYDlensrvGfa.ksdCselee 428
C+++ +s+ ++ ++G+++qqn+++++Dl++srvGfa + +C+ ++
AT2G39710.1 388 CFTFGNSDllGIEAFVIGHHHQQNVWMEFDLAKSRVGFAgNVRCDLASQ 436
***************************************7788986655 PP
>> AT3G42550.1 | Symbols: | Eukaryotic aspartyl protease family protein | chr3:14665728-14669135 REVERSE LENGTH=430
# score bias c-Evalue i-Evalue hmmfrom hmm to alifrom ali to envfrom env to acc
--- ------ ----- --------- --------- ------- ------- ------- ------- ------- ------- ----
1 ! 160.9 1.7 2e-49 9.1e-47 27 231 .. 19 232 .. 3 235 .. 0.89
2 ! 131.5 0.0 1.6e-40 7.4e-38 254 427 .. 218 393 .. 210 397 .. 0.88
Alignments for each domain:
== domain 1 score: 160.9 bits; conditional E-value: 2e-49
alineamiento3 27 sssslslelkhrssas...........dsarvrrlskssskssvslplssgsdvlssglYytrlsiGtPpqefslvlDTGSdltWvqCspckkcyk 111
+ ++l+lk++ ++s dsar+ rl +s ++s+++++++++++l s lYyt+++iGtPp+e+ +v+DTGSdl+Wv+C++c c+
AT3G42550.1 19 GYEATVLPLKRMIPPSheldltqlmtfDSARHGRLLQSPVHGSFNWKVERDTSILLSALYYTTVQIGTPPRELDVVIDTGSDLVWVSCNSCVGCPL 114
445667777777777777777788888********************************************************************* PP
alineamiento3 112 qsdplfdpskSstykkvsCssdlcsaless.ssCesekqCsYeieYgdgsstsGvLaedtltlgsesqlsvqrvvfGCgtdqtglessqaadGilG 206
++ ++fdp +Ss++ k+ Cs+++cs+ ++ s+C+ ++C+Y++eYgdgs+tsG++++d++++++ ++++ + +d++ ++ +++ i+G
AT3G42550.1 115 HNVTFFDPGASSSAVKLACSDKRCSSDLQKkSRCSLLESCTYKVEYGDGSVTSGYYISDLISFDTM-----SDWTYIAFRDNSTWHPWVRQGAIIG 205
*************************998888**********************************9.....999999******************* PP
alineamiento3 207 LgrgklSlvsqlas..kgiiknvfSyC 231
+ +S + +++s ++ fS+
AT3G42550.1 206 TFPALCSTPCSTVSsqPLYYNPQFSHM 232
*********999984224678899986 PP
== domain 2 score: 131.5 bits; conditional E-value: 1.6e-40
alineamiento3 254 vkftpllsnpkrstfYnvnltgisvggkklklpssvfdesgeggtiiDSGttltylpeeayealkeaikkevselkkeadsdstldlCysl....s 345
v++ pl np+ +++ + v++ +l++++svf+ +++ gtiiDSGttl ++p eay+ l +ai + vs++ ++ + + +C+++ s
AT3G42550.1 218 VSSQPLYYNPQ-----FSHMMTVAVNDLRLPIDPSVFSVAKGYGTIIDSGTTLVHFPGEAYDPLIQAILNVVSQYG--RPIPYESFQCFNItsgiS 306
33444444444.....34688999***************************************************4..89***********99984 PP
alineamiento3 346 se..vkkkfpevtlefkggaklelppenylievsee...gvvCLgilksskssltilGnivqqnflvvYDlensrvGfaksdCsele 427
s+ + ++fpev+l f+gga+++++pe yl+++ ++CLg+ +s+++ +ti+G+++++++++vYDl+ +r+G+a+ +Cs +
AT3G42550.1 307 SHlvIADMFPEVHLGFAGGASMVIKPEAYLFQKFLDltnAIWCLGFYSSTSRRITIIGEVAIRDKMFVYDLDHQRIGWAEYNCSLDV 393
44589***************************94445559*******************************************9765 PP
>> AT3G25700.2 | Symbols: | Eukaryotic aspartyl protease family protein | chr3:9358937-9360295 FORWARD LENGTH=350
# score bias c-Evalue i-Evalue hmmfrom hmm to alifrom ali to envfrom env to acc
--- ------ ----- --------- --------- ------- ------- ------- ------- ------- ------- ----
1 ! 152.4 0.0 7.4e-47 3.4e-44 7 194 .. 8 212 .. 1 217 [. 0.87
2 ! 113.4 0.0 5.2e-35 2.3e-32 292 424 .. 215 348 .. 209 350 .] 0.94
Alignments for each domain:
== domain 1 score: 152.4 bits; conditional E-value: 7.4e-47
alineamiento3 7 alllllvllllsvslsetassssslslelkhrssas........dsarvrrlsksssk.ssvslplssgsdvlssglYytrlsiGtPpqefslvlD 93
+++l ++ll +++ + +++++ l+l+l ++s+++ d++r + ls ++++ v++p+ sg ++sg+Y+++l+iG+Ppq++ l+ D
AT3G25700.2 8 LCSFLSLFLLPPSNIAAVSNHNKYLKLPLLRKSPFPsptqalalDTRRLHFLSLRRKPiPFVKSPVVSGAA-SGSGQYFVDLRIGQPPQSLLLIAD 102
334444445555555899999************99999***99998898888855544388999****888.************************ PP
alineamiento3 94 TGSdltWvqCspckkcykqsd.plfdpskSstykkvsCssdlcsaless...ssCes...ekqCsYeieYgdgsstsGvLaedtltlgse..sqls 180
TGSdl+Wv+Cs c++c ++s ++f p++Sst+++ +C +++c+ + ++ C++ +++C+Ye+ Y+dgs+tsG +a++t +l+++ ++++
AT3G25700.2 103 TGSDLVWVKCSACRNCSHHSPaTVFFPRHSSTFSPAHCYDPVCRLVPKPdraPICNHtriHSTCHYEYGYADGSLTSGLFARETTSLKTSsgKEAR 198
****************875544************************99999988996689******************************888888 PP
alineamiento3 181 vqrvvfGCgtdqtg 194
++ v+fGCg + +g
AT3G25700.2 199 LKSVAFGCGFRISG 212
8********98888 PP
== domain 2 score: 113.4 bits; conditional E-value: 5.2e-35
alineamiento3 292 esgeggtiiDSGttltylpeeayealkeaikkevselkkeadsdstldlCysl..ssevkkkfpevtlefkggaklelppenylievseegvvCLg 385
sg+ggt++DSGttl++l+e+ay+++ a++++v+ + + +dlC ++ +++ +k++p++++ef+gga ++ pp+ny+ie++e ++ CL+
AT3G25700.2 215 VSGNGGTVVDSGTTLAFLAEPAYRSVIAAVRRRVKLP-IADALTPGFDLCVNVsgVTKPEKILPRLKFEFSGGAVFVPPPRNYFIETEE-QIQCLA 308
479*******************************999.578999*********5555699***************************88.****** PP
alineamiento3 386 ilkss.kssltilGnivqqnflvvYDlensrvGfaksdCs 424
i++ + k ++++Gn++qq+fl+++D+++sr+Gf+++ C+
AT3G25700.2 309 IQSVDpKVGFSVIGNLMQQGFLFEFDRDRSRLGFSRRGCA 348
****99*********************************7 PP
>> AT4G12920.1 | Symbols: | Eukaryotic aspartyl protease family protein | chr4:7568286-7569455 FORWARD LENGTH=389
# score bias c-Evalue i-Evalue hmmfrom hmm to alifrom ali to envfrom env to acc
--- ------ ----- --------- --------- ------- ------- ------- ------- ------- ------- ----
1 ! 256.6 0.4 1.8e-78 8e-76 7 424 .. 3 388 .. 1 389 [] 0.91
Alignments for each domain:
== domain 1 score: 256.6 bits; conditional E-value: 1.8e-78
alineamiento3 7 alllllvllllsvslsetassssslslelkhrssasdsarvrrlskssskssvslplssgsdvlssglYytrlsiGtPpqefslvlDTGSdltWvq 102
+++ +++l++l + + + + ++ +l+++l h+ ++ +++ vslplss ++ ++ +++++++ G+P++++ l++DTGS+ltW+q
AT4G12920.1 3 TTMNFVFLFFLPLLI-NAKPKRVTLHIPLVHNGANF-----------YDSKVVSLPLSSPHS-QRGLAFMAEIHFGSPQKKQFLHMDTGSSLTWTQ 85
566677777777777.77888999999999988853...........467999******888.9999***************************** PP
alineamiento3 103 Cspckkcykqsd.plfdpskSstykkvsCssdlcsalessssCes.ekqCsYeieYgdgsstsGvLaedtltlgse..sqlsvqrvvfGCgtdqtg 194
C pc++cy q+ p+++p +S ty++ C++++ ++ + + ++ C+Y+ +Y d+++++G+La++++t++++ ++v+ v+fGC+t + g
AT4G12920.1 86 CFPCSDCYAQKIyPKYRPAASITYRDAMCEDSHPKSNPHF-AFDPlTRICTYQQHYLDETNIKGTLAQEMITVDTHdgGFKRVHGVYFGCNTLSDG 180
********99999*******************99988774.44557******************************8777788************* PP
alineamiento3 195 lessqaadGilGLgrgklSlvsqlaskgiiknvfSyClgsresgg..gslvlGdkaspssgvkftpllsnpkrstfYnvnltgisvggk.klklps 287
s + +GilGLg gk+S++ + +s +fS+Clg+ ++ + +l+lGd a+ v+ p + n ++ + ++l++i vg++ +l+
AT4G12920.1 181 --SYFTGTGILGLGVGKYSIIGEFGS------KFSFCLGEISEPKasHNLILGDGAN----VQGHPTVINITEG-HTIFQLESIIVGEEiTLDD-- 261
..99999****************999......*********9988999*******99....5666766676644.89**********9833443.. PP
alineamiento3 288 svfdesgeggtiiDSGttltylpeeayealkeaikkevselkkeadsdstldlCyslssevkkkfpevtlefkggaklelppenylievseegvvC 383
++++D+G+tl++l +++y ++++a+++ ++++ + + + +lCy++ + + +v ++f+ ga+l+++ +n++i++ +++ C
AT4G12920.1 262 -------PVQVFVDTGSTLSHLSTNLYYKFVDAFDDLIGSR----PLSYEPTLCYKADTIERLEKMDVGFKFDVGAELSVNIHNIFIQQGPPEIRC 346
.......57899**************************998....7889999*****99999999*************************99**** PP
alineamiento3 384 Lgilkss.kssltilGnivqqnflvvYDlensrvGfaksdCs 424
L+i++++ + s i+G i++q+++v YDl++++ ++ k+dC+
AT4G12920.1 347 LAIQNNKeSFSHVIIGVIAMQGYNVGYDLSAKTAYINKQDCD 388
*******8999******************************6 PP
>> AT1G69100.1 | Symbols: | Eukaryotic aspartyl protease family protein | chr1:25979999-25981436 FORWARD LENGTH=367
# score bias c-Evalue i-Evalue hmmfrom hmm to alifrom ali to envfrom env to acc
--- ------ ----- --------- --------- ------- ------- ------- ------- ------- ------- ----
1 ! 162.3 0.1 7.7e-50 3.5e-47 68 420 .. 40 365 .. 5 367 .] 0.89
Alignments for each domain:
== domain 1 score: 162.3 bits; conditional E-value: 7.7e-50
alineamiento3 68 dvlssglYytrlsiGtPpqefslvlDTGSdltWvqCspckkcykqsdplfdpskSstykkvsCssdlcsalessssCesekqCsYeieYgdgssts 163
+ ++ +y ++s+G+Ppq+f++v+DTGS+ +Wv+++++ + +++++p+fd+++S+t C+ k + +i+Y gs++
AT1G69100.1 40 KNFDGVVFYGEISVGSPPQKFNVVFDTGSTDLWVPSKEWPEETDHKHPKFDKDASKT-------------------CRLMKGGEVNIAYETGSVV- 115
3366779************************************************74...................555688999****888866. PP
alineamiento3 164 GvLaedtltlgsesqlsvqrvvfGCgtdqtglessqaadGilGLg......rgklSlvsqlas.kgiiknvfSyClgsresgg......gslvlGd 246
G+La+d++++g + ++ +f + + t s+++dG++GLg +g++ +++++++ k i+k +fS++l+ ++ +g g++++G
AT1G69100.1 116 GILAQDNVNVGGV--VIKSQDLFLARNPDTY-FRSVKFDGVIGLGikssraQGSVTVWENMVKqKLITKPIFSLYLRPHKGDGgedpngGQIMFGG 208
*************..444999999****999.9*****************************96678899********9988889**********7 PP
alineamiento3 247 kasps..sgvkftpllsnpkrstfYnvnltgisvggk.klklpssvfdesgeggtiiDSGttltylpeeayealkeaikkevselkkeadsdstld 339
+ ++ +++++p+ + + +++++++i ++gk +++++++v e+++++DSG+t ++ p+ea ++ ++i ++
AT1G69100.1 209 FDPKQfkGEHVYVPMKLSDD---RWKIKMSKIYINGKpAINFCDDV-----ECTAMVDSGSTDIFGPDEAVGKIYKEIGATKVII----------- 285
777555589*****975544...79************889998765.....9**************************9986555........... PP
alineamiento3 340 lCyslssevkkkfpevtlefkggaklelppenylievseegvvC.Lgilkss.kssltilGnivqqnflvvYD...lensrvGfak 420
C ++ ++p++ +e++g ++l+l++++y+ +++++ C L i+ks+ +++ ++lG+ ++++f++v+D +++ r+Gfa+
AT1G69100.1 286 RCEQF-----PALPDIYFEIGG-KHLRLTKHDYVEVKTNPKKRCrLRIVKSKnRRKDWVLGEAFMTKFHTVFDygdVKTPRIGFAE 365
7****.....9**********6.7*********9999999************999*****************9888999*****96 PP
>> AT5G24820.1 | Symbols: | Eukaryotic aspartyl protease family protein | chr5:8523406-8525297 FORWARD LENGTH=407
# score bias c-Evalue i-Evalue hmmfrom hmm to alifrom ali to envfrom env to acc
--- ------ ----- --------- --------- ------- ------- ------- ------- ------- ------- ----
1 ! 155.9 5.2 6.5e-48 2.9e-45 73 424 .. 44 400 .. 15 403 .. 0.87
Alignments for each domain:
== domain 1 score: 155.9 bits; conditional E-value: 6.5e-48
alineamiento3 73 glYytrlsiGtPpqefslvlDTGSdltWvqCspckkcykqsdplfdpskSstykkvsCs.sdlcsaless.................ssCesekqC 150
++ y++++iGtP ++f+l lD++ lt++ ++ +c + ++S+t++++sC+ s+lc ++++ C ++
AT5G24820.1 44 SNLYVEITIGTPTRTFNLKLDSSTHLTCLDNDDDHQC------SLSDKSSNTFSTISCNnSSLCPHVSTNytnyfnatttntttsvsLLCTPSD-- 131
4679**************************9999999......45678899*******725689999999999988776544333333344444.. PP
alineamiento3 151 sYeieYgdgsstsGvLaedtltlgse.....sqlsv.qrvvfGCgtdqtg..lessqaadGilGLgrgklSlvsqlaskgiiknvfSyClgsresg 238
+Y s+sG+L++dtl+l+s+ ++ls+ + +vfGCg +++ e+ ++dG l L ++Sl+sql + fS+Cl g
AT5G24820.1 132 --FCRYEASPSSSGYLVSDTLQLTSSitdqeNSLSIvRGFVFGCGARNRAtpEEDGGGVDGRLSLTTHRFSLLSQLRL-----TRFSHCLWPSAAG 220
..45666667889**************9965444448************988889999********************.....*********9999 PP
alineamiento3 239 g.gslvlGdkaspssgvkftpll.snpkrstfYnvnltgisvggkklklpssvfdesgeggtiiDSGttltylpeeayealkeaikkevselkkea 332
+ +++ lG++as +++ +p+l + ++ Y v l gis g++++ + ++ g+ iD Gt +t l+ ++ye++ke+++++++
AT5G24820.1 221 SrNYIRLGSAASYGGDMVLVPMLnMTGTEAYSYHVALFGISLGQQRMRSN-------ESSGIAIDVGTYYTSLEPSLYEEVKEELTAQIGPA---V 306
99**********999********545556669***************985.......589*****************************999...5 PP
alineamiento3 333 dsdstldlCysl.ssevkkkfpevtlefkggaklelppenylievseegvvCLgilkss...kssltilGnivqqnflvvYDlensrvGfaksdCs 424
+ + +C+ ++ + + +p++tl+f+g +++++++ ++ + s + C ++++ss ++ +++lG + ++ v YD++++ + f+++dC
AT5G24820.1 307 AYEVNELMCFTTeVGLEIDSLPKLTLHFQG-LDYTISNKGLYLQDSP-SSLCTALVRSSmkdEERINVLGASAFVDHAVGYDTSQRMLAFQQRDCL 400
67777789****777799***********6.7999999999998876.9*********999999*******************************5 PP
>> AT4G22050.1 | Symbols: | Eukaryotic aspartyl protease family protein | chr4:11683865-11685506 FORWARD LENGTH=354
# score bias c-Evalue i-Evalue hmmfrom hmm to alifrom ali to envfrom env to acc
--- ------ ----- --------- --------- ------- ------- ------- ------- ------- ------- ----
1 ! 134.0 2.2 2.9e-41 1.3e-38 61 421 .. 36 352 .. 4 353 .. 0.85
Alignments for each domain:
== domain 1 score: 134.0 bits; conditional E-value: 2.9e-41
alineamiento3 61 lplssgsdvlssglYytrlsiGtPpqefslvlDTGSdltWvqCspckkcykqsdplfdpskSstykkvsCssdlcsalessssCesekqCsYeieY 156
++l++ +++ lYy +++iG+P q+f + +DTGS+ +Wv+++++ ++++++ + s+S+t+k e+ + e++Y
AT4G22050.1 36 VQLKN----VKDFLYYGKIQIGNPGQTFTVLFDTGSSSLWVPSENWLAKTENPRNRYISSASRTFK--------------------ENGTKAELKY 107
33333....6778****************************************************9....................4678899*** PP
alineamiento3 157 gdgsstsGvLaedtltlgsesqlsvqrvvfGCgtdqtglessqaadGilGLg.....rgklSlvsqlas.kgiiknvfSyClgsresgg....gsl 242
g+gs+t G+L+ dt+t+g + + q+++ G +t +++ +++++dGilGL +S++++++ +i+knvfS++l++++++g g++
AT4G22050.1 108 GKGSLT-GFLSVDTVTVGGI-SITSQTFIEGVKTPYKEFFKKMPFDGILGLRftdplNFGTSVWHSMVFqGKIAKNVFSIWLRRFSNSGeingGEV 201
****99.*************.8888***************************766665569********445789***********9999****** PP
alineamiento3 243 vlGdkasps..sgvkftpllsnpkrstfYnvnltgisvggkklklpssvfdesgeggtiiDSGttltylpeeayealkeaikkevselkkeadsds 336
v+G + +++++++ + p + +++i+vggk+++++s +++++i+DSG++ + +p +++++ i e
AT4G22050.1 202 VFGGIIPAHfsGDHTYVDV-EGPG----NFFAMSNIWVGGKNTNICS------SGCKAIVDSGSSNINVPMDSADEIHRYIGVE------------ 274
***7666433368888884.3333....37899************96......699****************999888877665............ PP
alineamiento3 337 tldlCyslssevkkkfpevtlefkggaklelppenylievseegvvCLgilkss.kssltilGnivqqnflvvYDlens...rvGfaks 421
+ C ++ +++p+vt++++g + ++l+p +y+ ++++ C + + ++ ++s + lG +++ f++v+D +n +vGfaks
AT4G22050.1 275 --PNCNNF-----ETLPDVTFTIGG-KAFVLTPLDYIRRSRS---QCTSKFVGKtNRSHWTLGIPFMRVFHTVFDYQNTlavKVGFAKS 352
..68****.....99*********7.79********999955...88765544449*******************77643338999986 PP
>> AT5G19110.1 | Symbols: | Eukaryotic aspartyl protease family protein | chr5:6411720-6413170 REVERSE LENGTH=405
# score bias c-Evalue i-Evalue hmmfrom hmm to alifrom ali to envfrom env to acc
--- ------ ----- --------- --------- ------- ------- ------- ------- ------- ------- ----
1 ! 138.4 0.0 1.4e-42 6.2e-40 56 421 .. 23 390 .. 8 401 .. 0.87
Alignments for each domain:
== domain 1 score: 138.4 bits; conditional E-value: 1.4e-42
alineamiento3 56 kssvslplssgsdvlssglYytrlsiGtPp.qefslvlDTGSdltWvqCspckkcykqsdplfdpskSstykkvsCssdlcsalessssCesekqC 150
+s+ lp+ + +++l+yt+ ++G+ + + ++l lD G +ltW+ C++ k+ s+ + v+C+s++c+++ + C+ k+C
AT5G19110.1 23 NSQYLLPITK---HEPTNLFYTTFNVGSAAkSPVNLLLDLGTNLTWLDCRKLKSL-------------SSLRLVTCQSSTCKSIPG-NGCA-GKSC 100
5555566666...36799**********99578*****************76555.............689*************88.99**.9*** PP
alineamiento3 151 sYeieY..gdgsstsGvLaedtltlgse......sqlsvqrvvfGCgtdqtglessqaadGilGLgrgklSlvsqlaskgiiknvfSyClgsresg 238
Y+ g++ +++G ++d +l ++ sq sv++++f C ++ + ++dG+l L+ g+ S+++q++s+ + +fS+Cl+s sg
AT5G19110.1 101 LYKQPNplGQNPVVTGRVVQDRASLYTTdggkflSQVSVRHFTFSCAGEKALQGLPPPVDGVLALSPGSSSFTKQVTSAFNVIPKFSLCLPS--SG 194
***97656***************************************99988889*************************************..67 PP
alineamiento3 239 ggslvlG..........dkaspssgvkftpllsnpkrstfYnvnltgisvggkklklpssvfdesgeggtiiDSGttltylpeeayealkeaikke 324
+g++++ ++++p + tp+ + + Y +++++i vgg++lkl+++++ +gg+ + + +t+l++ +y+al ++++ +
AT5G19110.1 195 TGHFYIAgihyfippfnSSDNP-IPRTLTPIKGTDS--GDYLITVKSIYVGGTALKLNPDLL----TGGAKLSTVVHYTVLQTDIYNALAQSFTLK 283
7777776344444544333333.5889999875555..47*********************9....56666666669******************* PP
alineamiento3 325 vsel.kkeadsdstldlCysl....sse.vkkkfpevtlefkgg...aklelppenylievseegvvCLgilkss..kssltilGnivqqnflvvY 409
+++ + +s+ +++ C++ ++ +p +++ + g+ k+ ++ n++++v+e v+CL++++++ ++l+++G +++q++++++
AT5G19110.1 284 AKAMgIAKVPSVAPFKHCFDSrtagKNLtAGPNVPVIEIGLPGRigeVKWGFYGANTVVKVKE-TVMCLAFIDGGktPKDLMVIGTHQLQDHMLEF 378
999996689************776522268899*******99988889*************98.**********99999***************** PP
alineamiento3 410 DlensrvGfaks 421
D + + f++s
AT5G19110.1 379 DFSGTVLAFSES 390
****99999875 PP
>> AT4G04460.2 | Symbols: | Saposin-like aspartyl protease family protein | chr4:2225232-2227746 FORWARD LENGTH=504
# score bias c-Evalue i-Evalue hmmfrom hmm to alifrom ali to envfrom env to acc
--- ------ ----- --------- --------- ------- ------- ------- ------- ------- ------- ----
1 ! 101.8 0.1 1.7e-31 7.8e-29 6 323 .. 9 314 .. 4 330 .. 0.75
2 ! 30.2 0.0 9e-10 4.1e-07 348 421 .. 425 503 .. 350 504 .] 0.75
Alignments for each domain:
== domain 1 score: 101.8 bits; conditional E-value: 1.7e-31
alineamiento3 6 lalllllvllllsvsl..............setassssslslelkhrssasdsarvrrls...............kssskssvslplssgsdvlss 72
l ++ll +l+l+s+ + + + s++l + + ++++ +pl++ + +
AT4G04460.2 9 LLVFLLSCLILISTAScerngdgtiriglkKRKLDRSNRLASQ----------------LflknrgshwspkhyfRLNDENADMVPLKN----YLD 84
3344444444444444344444444444443333334444444................244444444444445445678888889999....677 PP
alineamiento3 73 glYytrlsiGtPpqefslvlDTGSdltWvqCspckkcyk.qsdplfdpskSstykkvsCssdlcsalessssCesekqCsYeieYgdgsstsGvLa 167
+Yy +++iGtPpq+f +++DTGS+ +W+++++c + +++++ s+Ss+y+k + + +i+Yg g + G+++
AT4G04460.2 85 AQYYGDITIGTPPQKFTVIFDTGSSNLWIPSTKCYLSVAcYFHSKYKASQSSSYRK--------------------NGKPASIRYGTGAIS-GYFS 159
9*******************************996554425779********9995....................334679***988855.**** PP
alineamiento3 168 edtltlgsesqlsvqrvvfGCgtdqtg.lessqaadGilGLgrgklSl......vsqlaskgiikn.vfSyClgsresgg..gslvlGdkasps.. 251
+d +++g+ v++ f t++ g + +++dGilGLg +++S+ + ++++kg++k+ +fS++l+++ ++ g++v+G + ++
AT4G04460.2 160 NDDVKVGDI---VVKEQEFIEATSEPGiTFLLAKFDGILGLGFKEISVgnstpvWYNMVEKGLVKEpIFSFWLNRNPKDPegGEIVFGGVDPKHfk 252
*********...77777777777777878999**********99999633333367899999987439******98877789******88875544 PP
alineamiento3 252 sgvkftpllsnpkrstfYnvnltgisvggkklklpssvfdesgeggtiiDSGttltylpeeayealkeaikk 323
+++f+p+ ++ ++++++ ++++gk + +++ +++ +i DSGt+l p+ + + + ai +
AT4G04460.2 253 GEHTFVPVT----HKGYWQFDMGDLQIAGKPTGYCA------KGCSAIADSGTSLLTGPSTVITMINHAIGA 314
788888854....4569****************985......699***************999999999876 PP
== domain 2 score: 30.2 bits; conditional E-value: 9e-10
alineamiento3 348 vkkkfpevtlefkggaklelppenylievsee.gvvCLgilkss.....kssltilGnivqqnflvvYDlensrvGfaks 421
+ +p vt++++g +++ l+p++y+++ e+ + C + + ++ l+ilG+i++ +++v+D + rvGfak
AT4G04460.2 425 RVSSMPIVTFSIGG-RSFDLTPQDYIFKIGEGvESQCTSGFTAMdiappRGPLWILGDIFMGPYHTVFDYGKGRVGFAKA 503
44679*******96.8*************999999995444444477999***************************985 PP
>> AT4G04460.1 | Symbols: | Saposin-like aspartyl protease family protein | chr4:2225232-2227746 FORWARD LENGTH=508
# score bias c-Evalue i-Evalue hmmfrom hmm to alifrom ali to envfrom env to acc
--- ------ ----- --------- --------- ------- ------- ------- ------- ------- ------- ----
1 ! 101.8 0.1 1.8e-31 8e-29 6 323 .. 9 314 .. 4 330 .. 0.75
2 ! 30.2 0.0 9.3e-10 4.2e-07 348 421 .. 429 507 .. 355 508 .] 0.75
Alignments for each domain:
== domain 1 score: 101.8 bits; conditional E-value: 1.8e-31
alineamiento3 6 lalllllvllllsvsl..............setassssslslelkhrssasdsarvrrls...............kssskssvslplssgsdvlss 72
l ++ll +l+l+s+ + + + s++l + + ++++ +pl++ + +
AT4G04460.1 9 LLVFLLSCLILISTAScerngdgtiriglkKRKLDRSNRLASQ----------------LflknrgshwspkhyfRLNDENADMVPLKN----YLD 84
3344444444444444344444444444443333334444444................244444444444445445678888889999....677 PP
alineamiento3 73 glYytrlsiGtPpqefslvlDTGSdltWvqCspckkcyk.qsdplfdpskSstykkvsCssdlcsalessssCesekqCsYeieYgdgsstsGvLa 167
+Yy +++iGtPpq+f +++DTGS+ +W+++++c + +++++ s+Ss+y+k + + +i+Yg g + G+++
AT4G04460.1 85 AQYYGDITIGTPPQKFTVIFDTGSSNLWIPSTKCYLSVAcYFHSKYKASQSSSYRK--------------------NGKPASIRYGTGAIS-GYFS 159
9*******************************996554425779********9995....................334679***988855.**** PP
alineamiento3 168 edtltlgsesqlsvqrvvfGCgtdqtg.lessqaadGilGLgrgklSl......vsqlaskgiikn.vfSyClgsresgg..gslvlGdkasps.. 251
+d +++g+ v++ f t++ g + +++dGilGLg +++S+ + ++++kg++k+ +fS++l+++ ++ g++v+G + ++
AT4G04460.1 160 NDDVKVGDI---VVKEQEFIEATSEPGiTFLLAKFDGILGLGFKEISVgnstpvWYNMVEKGLVKEpIFSFWLNRNPKDPegGEIVFGGVDPKHfk 252
*********...77777777777777878999**********99999633333367899999987439******98877789******88875544 PP
alineamiento3 252 sgvkftpllsnpkrstfYnvnltgisvggkklklpssvfdesgeggtiiDSGttltylpeeayealkeaikk 323
+++f+p+ ++ ++++++ ++++gk + +++ +++ +i DSGt+l p+ + + + ai +
AT4G04460.1 253 GEHTFVPVT----HKGYWQFDMGDLQIAGKPTGYCA------KGCSAIADSGTSLLTGPSTVITMINHAIGA 314
788888854....4569****************985......699***************999999999876 PP
== domain 2 score: 30.2 bits; conditional E-value: 9.3e-10
alineamiento3 348 vkkkfpevtlefkggaklelppenylievsee.gvvCLgilkss.....kssltilGnivqqnflvvYDlensrvGfaks 421
+ +p vt++++g +++ l+p++y+++ e+ + C + + ++ l+ilG+i++ +++v+D + rvGfak
AT4G04460.1 429 RVSSMPIVTFSIGG-RSFDLTPQDYIFKIGEGvESQCTSGFTAMdiappRGPLWILGDIFMGPYHTVFDYGKGRVGFAKA 507
44679*******96.8*************999999995444444477999***************************985 PP
>> AT1G62290.1 | Symbols: | Saposin-like aspartyl protease family protein | chr1:23010107-23012681 REVERSE LENGTH=513
# score bias c-Evalue i-Evalue hmmfrom hmm to alifrom ali to envfrom env to acc
--- ------ ----- --------- --------- ------- ------- ------- ------- ------- ------- ----
1 ! 101.2 0.2 2.6e-31 1.2e-28 6 324 .. 10 317 .. 5 334 .. 0.76
2 ! 30.6 0.0 7.1e-10 3.2e-07 337 420 .. 414 511 .. 390 513 .] 0.78
Alignments for each domain:
== domain 1 score: 101.2 bits; conditional E-value: 2.6e-31
alineamiento3 6 lalllllvllllsvslsetassssslslelkhrssasdsarvrrlskssskssvslplssgsdvlssg...............lYytrlsiGtPpq 86
+++++ ++l+++++s+ +++ ++++ lk+ + ++ r + s++++ + + l+s+++ l+ +Yy ++ iGtPpq
AT1G62290.1 10 FSVFVSFLLFFTAYSK----RNDGTFRVGLKKLKLDPN-NRLATRFGSKQEEALRSSLRSYNNNLGGDsgdadivplknyldaQYYGEIAIGTPPQ 100
4455555555555555....777777777776666543.34443345677777777777777755555777777777777877************* PP
alineamiento3 87 efslvlDTGSdltWvqCspc...kkcykqsdplfdpskSstykkvsCssdlcsalessssCesekqCsYeieYgdgsstsGvLaedtltlgsesql 179
+f +++DTGS+ +Wv++ +c +c + +++ s+Sstykk i+Yg gs + G+++ d +t+g+
AT1G62290.1 101 KFTVIFDTGSSNLWVPSGKCffsLSC--YFHAKYKSSRSSTYKKS--------------------GKRAAIHYGSGSIS-GFFSYDAVTVGDL--- 170
*****************999533445..57799**********61....................223579***99976.************9... PP
alineamiento3 180 svqrvvfGCgtdqtg.lessqaadGilGLg......rgklSlvsqlaskgiikn.vfSyClgsresgg..gslvlGdkasps..sgvkftpllsnp 263
v++ f t++ g + +++dG+lGLg + + ++ ++ ++g+ik+ vfS++l+++ +++ g++v+G + ++ +++f+p+
AT1G62290.1 171 VVKDQEFIETTSEPGlTFLVAKFDGLLGLGfqeiavGNATPVWYNMLKQGLIKRpVFSFWLNRDPKSEegGEIVFGGVDPKHfrGEHTFVPVT--- 263
777777777888888779999*********44444333344677888889887549*****998777678******88885555777788843... PP
alineamiento3 264 krstfYnvnltgisvggkklklpssvfdesgeggtiiDSGttltylpeeayealkeaikke 324
+r ++++++ ++ ++g+++ +++ +++ +i DSGt+l p+++ + + +ai ++
AT1G62290.1 264 QR-GYWQFDMGEVLIAGESTGYCG------SGCSAIADSGTSLLAGPTAVVAMINKAIGAS 317
33.59*****************86......699*********************9999765 PP
== domain 2 score: 30.6 bits; conditional E-value: 7.1e-10
alineamiento3 337 tldlCysl.........ssevkkkfpevtlefkggaklelppenylievsee.gvvCLgilkss.....kssltilGnivqqnflvvYDlensrvG 417
+ ++C ++ ++ +k+p+v+++++g + + l pe+y+ + e+ + C++ + ++ l+ilG++++ ++++v+D n++vG
AT1G62290.1 414 INEICERMpspngesavDCSQLSKMPTVSFTIGG-KVFDLAPEEYVLKIGEGpVAQCISGFTALdipppRGPLWILGDVFMGKYHTVFDFGNEQVG 508
455666666665543322236789*********6.79************9999999*8665555588999************************** PP
alineamiento3 418 fak 420
fa+
AT1G62290.1 509 FAE 511
*97 PP
>> AT1G62290.2 | Symbols: | Saposin-like aspartyl protease family protein | chr1:23010107-23012681 REVERSE LENGTH=513
# score bias c-Evalue i-Evalue hmmfrom hmm to alifrom ali to envfrom env to acc
--- ------ ----- --------- --------- ------- ------- ------- ------- ------- ------- ----
1 ! 101.2 0.2 2.6e-31 1.2e-28 6 324 .. 10 317 .. 5 334 .. 0.76
2 ! 30.6 0.0 7.1e-10 3.2e-07 337 420 .. 414 511 .. 390 513 .] 0.78
Alignments for each domain:
== domain 1 score: 101.2 bits; conditional E-value: 2.6e-31
alineamiento3 6 lalllllvllllsvslsetassssslslelkhrssasdsarvrrlskssskssvslplssgsdvlssg...............lYytrlsiGtPpq 86
+++++ ++l+++++s+ +++ ++++ lk+ + ++ r + s++++ + + l+s+++ l+ +Yy ++ iGtPpq
AT1G62290.2 10 FSVFVSFLLFFTAYSK----RNDGTFRVGLKKLKLDPN-NRLATRFGSKQEEALRSSLRSYNNNLGGDsgdadivplknyldaQYYGEIAIGTPPQ 100
4455555555555555....777777777776666543.34443345677777777777777755555777777777777877************* PP
alineamiento3 87 efslvlDTGSdltWvqCspc...kkcykqsdplfdpskSstykkvsCssdlcsalessssCesekqCsYeieYgdgsstsGvLaedtltlgsesql 179
+f +++DTGS+ +Wv++ +c +c + +++ s+Sstykk i+Yg gs + G+++ d +t+g+
AT1G62290.2 101 KFTVIFDTGSSNLWVPSGKCffsLSC--YFHAKYKSSRSSTYKKS--------------------GKRAAIHYGSGSIS-GFFSYDAVTVGDL--- 170
*****************999533445..57799**********61....................223579***99976.************9... PP
alineamiento3 180 svqrvvfGCgtdqtg.lessqaadGilGLg......rgklSlvsqlaskgiikn.vfSyClgsresgg..gslvlGdkasps..sgvkftpllsnp 263
v++ f t++ g + +++dG+lGLg + + ++ ++ ++g+ik+ vfS++l+++ +++ g++v+G + ++ +++f+p+
AT1G62290.2 171 VVKDQEFIETTSEPGlTFLVAKFDGLLGLGfqeiavGNATPVWYNMLKQGLIKRpVFSFWLNRDPKSEegGEIVFGGVDPKHfrGEHTFVPVT--- 263
777777777888888779999*********44444333344677888889887549*****998777678******88885555777788843... PP
alineamiento3 264 krstfYnvnltgisvggkklklpssvfdesgeggtiiDSGttltylpeeayealkeaikke 324
+r ++++++ ++ ++g+++ +++ +++ +i DSGt+l p+++ + + +ai ++
AT1G62290.2 264 QR-GYWQFDMGEVLIAGESTGYCG------SGCSAIADSGTSLLAGPTAVVAMINKAIGAS 317
33.59*****************86......699*********************9999765 PP
== domain 2 score: 30.6 bits; conditional E-value: 7.1e-10
alineamiento3 337 tldlCysl.........ssevkkkfpevtlefkggaklelppenylievsee.gvvCLgilkss.....kssltilGnivqqnflvvYDlensrvG 417
+ ++C ++ ++ +k+p+v+++++g + + l pe+y+ + e+ + C++ + ++ l+ilG++++ ++++v+D n++vG
AT1G62290.2 414 INEICERMpspngesavDCSQLSKMPTVSFTIGG-KVFDLAPEEYVLKIGEGpVAQCISGFTALdipppRGPLWILGDVFMGKYHTVFDFGNEQVG 508
455666666665543322236789*********6.79************9999999*8665555588999************************** PP
alineamiento3 418 fak 420
fa+
AT1G62290.2 509 FAE 511
*97 PP
>> AT1G11910.1 | Symbols: APA1	ATAPA1 | aspartic proteinase A1 | chr1:4017119-4019874 REVERSE LENGTH=506
# score bias c-Evalue i-Evalue hmmfrom hmm to alifrom ali to envfrom env to acc
--- ------ ----- --------- --------- ------- ------- ------- ------- ------- ------- ----
1 ! 100.6 0.0 3.9e-31 1.8e-28 9 323 .. 10 309 .. 3 327 .. 0.71
2 ! 29.6 0.0 1.4e-09 6.5e-07 348 420 .. 427 504 .. 384 506 .] 0.77
Alignments for each domain:
[truncated: 182 more rows]

## Sheet: S4
Table S4: Hidden Markov Model (HMMER3.1) profile tested against Potato Genome Sequence Consortium Double Monoploide 3.4 version (PGSC DM3.4) peptide database.
#	hmmsearch :: search profile(s) against a sequence database
#	HMMER 3.1b2 (February 2015); http://hmmer.org/
#	Copyright (C) 2015 Howard Hughes Medical Institute
#	Freely distributed under the GNU General Public License (GPLv3).
#	#- - - - - - - - - - - - - - - - - - - - - - - - - - - - - - -	- - - - -
#	query HMM file: all.hmm
#	target sequence database: PGSC_DM_v3.4_pep.fasta
#	output directed to file: output-all.txt
#	#- - - - - - - - - - - - - - - - - - - - - - - - - - - - - - -
Q	uery: all-clustal [M=447]
S	cores for complete sequences (score includes all	domains):
	--- full sequence --- --- best 1 domain ---	#dom-
	E-value score bias E-value score bias	exp N	Sequence description
	------- ------ ----- ------- ------ -----	---- --	--------	-----------
	5.3e-193 643.5 15.7 4.1e-100 337.4 1.9	2.0 2	PGSC0003DMP400059169	PGSC0003DMT400087494		PGSC0003DMG400037065
	6e-134 448.9 0.0 7.3e-134 448.6 0.0	1.0 1	PGSC0003DMP400049828	PGSC0003DMT400073638		PGSC0003DMG400028603
	5.6e-127 425.9 3.6 8e-64 217.8 0.4	2.8 3	PGSC0003DMP400047740	PGSC0003DMT400070609		PGSC0003DMG400027447
	3.4e-124 416.8 0.3 3.9e-124 416.5 0.3	1.1 1	PGSC0003DMP400063506	PGSC0003DMT400091831		PGSC0003DMG400041402
	6.4e-124 415.9 0.2 7e-124 415.7 0.2	1.0 1	PGSC0003DMP400032897	PGSC0003DMT400048585		PGSC0003DMG400018877
	7.6e-124 415.6 1.0 8.6e-124 415.4 1.0	1.0 1	PGSC0003DMP400000846	PGSC0003DMT400001137		PGSC0003DMG401000428
	9.7e-124 415.2 1.1 1.1e-123 415.1 1.1	1.0 1	PGSC0003DMP400000847	PGSC0003DMT400001138		PGSC0003DMG401000428
	4.8e-123 413.0 0.0 5.7e-123 412.7 0.0	1.0 1	PGSC0003DMP400000488	PGSC0003DMT400000651		PGSC0003DMG400000231
	1.4e-120 404.8 3.5 1.7e-120 404.5 3.5	1.1 1	PGSC0003DMP400067474	PGSC0003DMT400095799		PGSC0003DMG400045370
	1.8e-120 404.5 0.0 2.1e-120 404.3 0.0	1.0 1	PGSC0003DMP400023010	PGSC0003DMT400033805		PGSC0003DMG400012989
	9.1e-120 402.2 7.1 1e-119 402.0 7.1	1.0 1	PGSC0003DMP400022954	PGSC0003DMT400033734		PGSC0003DMG401012961
	6.8e-117 392.7 7.4 8.1e-117 392.4 7.4	1.1 1	PGSC0003DMP400009908	PGSC0003DMT400014352		PGSC0003DMG400005628
	5e-114 383.2 0.0 6.2e-114 382.9 0.0	1.0 1	PGSC0003DMP400015113	PGSC0003DMT400022163		PGSC0003DMG400008597
	3.9e-113 380.3 6.4 4.3e-113 380.2 6.4	1.0 1	PGSC0003DMP400007268	PGSC0003DMT400010420		PGSC0003DMG400004070
	9.9e-111 372.4 0.0 1.3e-110 372.0 0.0	1.1 1	PGSC0003DMP400007266	PGSC0003DMT400010418		PGSC0003DMG400004069
	1.4e-110 371.9 4.6 1.7e-110 371.6 4.6	1.0 1	PGSC0003DMP400007269	PGSC0003DMT400010421		PGSC0003DMG400004070
	1.6e-110 371.7 2.3 2e-110 371.4 2.3	1.0 1	PGSC0003DMP400018621	PGSC0003DMT400027299		PGSC0003DMG400010528
	9.2e-110 369.2 10.2 1e-109 369.0 10.2	1.0 1	PGSC0003DMP400040088	PGSC0003DMT400059566		PGSC0003DMG400023144
	6e-109 366.5 11.1 7.3e-109 366.2 11.1	1.0 1	PGSC0003DMP400040317	PGSC0003DMT400059946		PGSC0003DMG400023324
	1.2e-105 355.6 0.0 1.3e-105 355.5 0.0	1.0 1	PGSC0003DMP400043885	PGSC0003DMT400065088		PGSC0003DMG400025293
	1.4e-105 355.4 6.3 1.6e-105 355.2 6.3	1.0 1	PGSC0003DMP400068096	PGSC0003DMT400096421		PGSC0003DMG400045992
	1.3e-104 352.2 8.0 1.5e-104 352.0 8.0	1.0 1	PGSC0003DMP400066465	PGSC0003DMT400094790		PGSC0003DMG400044361
	2.7e-104 351.2 1.1 3.3e-104 350.9 1.1	1.1 1	PGSC0003DMP400040383	PGSC0003DMT400060025		PGSC0003DMG400023357
	1.1e-103 349.2 2.5 1.4e-103 348.8 2.5	1.1 1	PGSC0003DMP400009675	PGSC0003DMT400013994		PGSC0003DMG400005488
	1.8e-103 348.4 0.0 2e-103 348.3 0.0	1.0 1	PGSC0003DMP400003920	PGSC0003DMT400005606		PGSC0003DMG400002196
	2.2e-103 348.1 2.7 2.5e-103 348.0 2.7	1.0 1	PGSC0003DMP400067617	PGSC0003DMT400095942		PGSC0003DMG400045513
	2.4e-103 348.0 1.8 2.7e-103 347.8 1.8	1.0 1	PGSC0003DMP400027556	PGSC0003DMT400040640		PGSC0003DMG401015714
	4.9e-103 347.0 0.0 5.5e-103 346.8 0.0	1.0 1	PGSC0003DMP400007267	PGSC0003DMT400010419		PGSC0003DMG400004069
	6.4e-102 343.3 0.1 7.9e-102 343.0 0.1	1.0 1	PGSC0003DMP400054386	PGSC0003DMT400080179		PGSC0003DMG400031212
	1.8e-101 341.8 5.0 2e-101 341.7 5.0	1.0 1	PGSC0003DMP400066625	PGSC0003DMT400094950		PGSC0003DMG400044521
	6.3e-101 340.1 0.4 8.1e-101 339.7 0.4	1.0 1	PGSC0003DMP400023151	PGSC0003DMT400034018		PGSC0003DMG400013076
	4e-99 334.1 0.1 5.2e-99 333.7 0.1	1.2 1	PGSC0003DMP400028764	PGSC0003DMT400042401		PGSC0003DMG400016442
	1.4e-98 332.3 10.2 1.6e-98 332.2 10.2	1.0 1	PGSC0003DMP400050383	PGSC0003DMT400074390		PGSC0003DMG400028911
	1.8e-98 332.0 1.9 2.4e-98 331.6 1.9	1.0 1	PGSC0003DMP400037457	PGSC0003DMT400055639		PGSC0003DMG400021606
	3.9e-98 330.9 0.1 5e-98 330.5 0.1	1.0 1	PGSC0003DMP400015112	PGSC0003DMT400022162		PGSC0003DMG400008597
	4.4e-98 330.7 0.3 5.6e-98 330.3 0.3	1.1 1	PGSC0003DMP400026409	PGSC0003DMT400038856		PGSC0003DMG400015016
	4.4e-98 330.7 0.3 5.6e-98 330.3 0.3	1.1 1	PGSC0003DMP400026410	PGSC0003DMT400038857		PGSC0003DMG400015016
	5.5e-98 330.4 3.6 6.7e-98 330.1 3.6	1.0 1	PGSC0003DMP400048655	PGSC0003DMT400071953		PGSC0003DMG400027999
	5.6e-98 330.3 8.4 6.7e-98 330.1 8.4	1.0 1	PGSC0003DMP400003188	PGSC0003DMT400004466		PGSC0003DMG400001781
	1.4e-97 329.0 0.0 1.8e-97 328.7 0.0	1.0 1	PGSC0003DMP400025802	PGSC0003DMT400037976		PGSC0003DMG400014646
	3.2e-97 327.8 7.7 3.7e-97 327.7 7.7	1.0 1	PGSC0003DMP400024893	PGSC0003DMT400036706		PGSC0003DMG400014156
	5.9e-97 327.0 0.0 7.2e-97 326.7 0.0	1.0 1	PGSC0003DMP400025801	PGSC0003DMT400037975		PGSC0003DMG400014646
	6e-97 326.9 1.9 6.7e-97 326.8 1.9	1.0 1	PGSC0003DMP400065140	PGSC0003DMT400093465		PGSC0003DMG400043036
	6.3e-97 326.9 0.0 7.5e-97 326.6 0.0	1.0 1	PGSC0003DMP400001539	PGSC0003DMT400002116		PGSC0003DMG400000807
	9.5e-97 326.3 7.6 1.1e-96 326.0 7.6	1.0 1	PGSC0003DMP400024892	PGSC0003DMT400036705		PGSC0003DMG400014156
	2e-96 325.2 8.1 2.2e-96 325.1 8.1	1.0 1	PGSC0003DMP400050382	PGSC0003DMT400074389		PGSC0003DMG400028911
	9.7e-96 323.0 0.0 1.2e-95 322.6 0.0	1.1 1	PGSC0003DMP400038145	PGSC0003DMT400056723		PGSC0003DMG400022062
	1.1e-95 322.8 0.0 1.4e-95 322.5 0.0	1.0 1	PGSC0003DMP400020881	PGSC0003DMT400030753		PGSC0003DMG400011779
	6.1e-95 320.3 0.0 7.9e-95 320.0 0.0	1.0 1	PGSC0003DMP400025803	PGSC0003DMT400037977		PGSC0003DMG400014646
	1.6e-94 319.0 0.2 1.7e-94 318.8 0.2	1.0 1	PGSC0003DMP400059998	PGSC0003DMT400088323		PGSC0003DMG400037894
	9.5e-94 316.4 2.9 1.1e-93 316.2 2.9	1.0 1	PGSC0003DMP400006540	PGSC0003DMT400009410		PGSC0003DMG400003656
	2.2e-93 315.2 9.2 2.4e-93 315.1 9.2	1.0 1	PGSC0003DMP400066239	PGSC0003DMT400094564		PGSC0003DMG400044135
	2.2e-93 315.2 0.0 2.8e-93 314.9 0.0	1.0 1	PGSC0003DMP400006538	PGSC0003DMT400009406		PGSC0003DMG400003655
	1.5e-91 309.1 2.8 1.7e-91 309.0 2.8	1.0 1	PGSC0003DMP400003660	PGSC0003DMT400005181		PGSC0003DMG400002046
	2.3e-91 308.6 2.5 2.7e-91 308.3 2.5	1.0 1	PGSC0003DMP400009572	PGSC0003DMT400013830		PGSC0003DMG400005409
	4e-91 307.7 0.7 5.4e-91 307.3 0.7	1.1 1	PGSC0003DMP400039047	PGSC0003DMT400058018		PGSC0003DMG400022526
	6e-91 307.2 0.4 6.8e-91 307.0 0.4	1.0 1	PGSC0003DMP400023011	PGSC0003DMT400033806		PGSC0003DMG400012989
	8.1e-91 306.7 0.2 3.3e-90 304.7 0.2	1.7 1	PGSC0003DMP400020880	PGSC0003DMT400030752		PGSC0003DMG400011779
	1.5e-90 305.8 0.3 2.4e-90 305.2 0.3	1.3 1	PGSC0003DMP400031856	PGSC0003DMT400047088		PGSC0003DMG400018283
	3.6e-90 304.6 0.7 4e-90 304.5 0.7	1.0 1	PGSC0003DMP400023544	PGSC0003DMT400034631		PGSC0003DMG400013307
	1.6e-89 302.5 8.1 1.8e-89 302.3 8.1	1.0 1	PGSC0003DMP400059607	PGSC0003DMT400087932		PGSC0003DMG400037503
	1.2e-87 296.3 0.6 1.5e-87 295.9 0.6	1.0 1	PGSC0003DMP400015114	PGSC0003DMT400022164		PGSC0003DMG400008597
	2.6e-87 295.2 0.0 3.1e-87 294.9 0.0	1.0 1	PGSC0003DMP400044172	PGSC0003DMT400065489		PGSC0003DMG400025470
	2.9e-87 295.0 0.4 3.4e-87 294.8 0.4	1.1 1	PGSC0003DMP400015653	PGSC0003DMT400022985		PGSC0003DMG400008899
	5.7e-85 287.5 6.1 6.5e-85 287.3 6.1	1.0 1	PGSC0003DMP400010450	PGSC0003DMT400015093		PGSC0003DMG400005901
	1.8e-83 282.5 3.8 2.1e-83 282.3 3.8	1.0 1	PGSC0003DMP400003659	PGSC0003DMT400005180		PGSC0003DMG400002046
	4.7e-83 281.1 2.4 5.8e-83 280.8 2.4	1.0 1	PGSC0003DMP400015302	PGSC0003DMT400022458		PGSC0003DMG400008703
	7.5e-83 280.5 2.1 8.4e-83 280.3 2.1	1.0 1	PGSC0003DMP400034088	PGSC0003DMT400050492		PGSC0003DMG400019622
	2.3e-82 278.8 0.4 3.1e-82 278.5 0.4	1.0 1	PGSC0003DMP400037456	PGSC0003DMT400055638		PGSC0003DMG400021606
	1.4e-79 269.7 0.7 1.6e-79 269.5 0.7	1.0 1	PGSC0003DMP400040382	PGSC0003DMT400060024		PGSC0003DMG400023357
	3.2e-79 268.5 6.2 4e-79 268.2 6.2	1.0 1	PGSC0003DMP400025990	PGSC0003DMT400038273		PGSC0003DMG400014766
	1.2e-78 266.7 0.9 1.4e-78 266.4 0.9	1.1 1	PGSC0003DMP400040385	PGSC0003DMT400060027		PGSC0003DMG400023357
	2.8e-78 265.4 3.2 2.7e-76 258.9 3.2	2.4 1	PGSC0003DMP400019184	PGSC0003DMT400028148		PGSC0003DMG400010857
	5.1e-78 264.5 0.6 6.3e-78 264.3 0.6	1.0 1	PGSC0003DMP400057975	PGSC0003DMT400086300		PGSC0003DMG400035871
	6.5e-77 260.9 0.0 7.2e-77 260.8 0.0	1.0 1	PGSC0003DMP400025733	PGSC0003DMT400037868		PGSC0003DMG400014607
	1.3e-75 256.7 1.4 1.5e-75 256.4 1.4	1.0 1	PGSC0003DMP400000843	PGSC0003DMT400001134		PGSC0003DMG401000428
	1.3e-75 256.7 1.4 1.5e-75 256.4 1.4	1.0 1	PGSC0003DMP400000844	PGSC0003DMT400001135		PGSC0003DMG401000428
	1.3e-75 256.7 1.4 1.5e-75 256.4 1.4	1.0 1	PGSC0003DMP400000849	PGSC0003DMT400001141		PGSC0003DMG401000428
	1.4e-75 256.5 1.4 1.6e-75 256.3 1.4	1.0 1	PGSC0003DMP400000848	PGSC0003DMT400001140		PGSC0003DMG401000428
	1.2e-74 253.5 0.1 1.3e-74 253.3 0.1	1.0 1	PGSC0003DMP400049830	PGSC0003DMT400073640		PGSC0003DMG400028603
	1.3e-74 253.4 0.2 1.3e-74 253.3 0.2	1.0 1	PGSC0003DMP400049829	PGSC0003DMT400073639		PGSC0003DMG400028603
	2.6e-74 252.3 0.0 3.1e-74 252.1 0.0	1.0 1	PGSC0003DMP400008524	PGSC0003DMT400012257		PGSC0003DMG400004810
	4.1e-73 248.4 0.2 2.3e-72 245.9 0.2	1.8 1	PGSC0003DMP400023784	PGSC0003DMT400034964		PGSC0003DMG400013439
	2.3e-72 245.9 1.1 3.5e-72 245.3 1.1	1.2 1	PGSC0003DMP400052543	PGSC0003DMT400077579		PGSC0003DMG400030172
	7.5e-72 244.2 0.1 9.2e-72 243.9 0.1	1.0 1	PGSC0003DMP400023012	PGSC0003DMT400033807		PGSC0003DMG400012989
	1.3e-71 243.4 2.7 1.5e-71 243.2 2.7	1.0 1	PGSC0003DMP400059408	PGSC0003DMT400087733		PGSC0003DMG400037304
	1e-69 237.2 1.4 1.9e-69 236.3 1.4	1.4 1	PGSC0003DMP400025992	PGSC0003DMT400038275		PGSC0003DMG400014767
	2.2e-69 236.1 2.5 2.6e-69 235.8 2.5	1.0 1	PGSC0003DMP400038218	PGSC0003DMT400056847		PGSC0003DMG400022113
	3.9e-69 235.3 2.5 7.6e-69 234.3 2.5	1.4 1	PGSC0003DMP400025991	PGSC0003DMT400038274		PGSC0003DMG400014767
	6.4e-66 224.7 3.8 8.1e-66 224.3 3.8	1.0 1	PGSC0003DMP400015303	PGSC0003DMT400022459		PGSC0003DMG400008703
	9.9e-66 224.1 0.0 1.2e-65 223.8 0.0	1.0 1	PGSC0003DMP400059775	PGSC0003DMT400088100		PGSC0003DMG400037671
	4.4e-65 221.9 0.2 5.2e-65 221.7 0.2	1.0 1	PGSC0003DMP400068034	PGSC0003DMT400096359		PGSC0003DMG400045930
	1.6e-62 213.5 0.3 1.9e-62 213.2 0.3	1.0 1	PGSC0003DMP400054385	PGSC0003DMT400080178		PGSC0003DMG400031212
	6.1e-62 211.6 1.2 6.9e-62 211.4 1.2	1.0 1	PGSC0003DMP400040381	PGSC0003DMT400060023		PGSC0003DMG400023357
	2e-61 209.8 5.1 2.3e-61 209.7 5.1	1.0 1	PGSC0003DMP400065861	PGSC0003DMT400094186		PGSC0003DMG400043757
	3.7e-61 209.0 0.8 5.5e-61 208.4 0.8	1.2 1	PGSC0003DMP400052544	PGSC0003DMT400077580		PGSC0003DMG400030172
	1.3e-60 207.2 1.7 1.5e-60 207.0 1.7	1.0 1	PGSC0003DMP400040089	PGSC0003DMT400059567		PGSC0003DMG400023144
	4.4e-59 202.1 2.0 5.2e-59 201.9 2.0	1.0 1	PGSC0003DMP400059649	PGSC0003DMT400087974		PGSC0003DMG400037545
	6.1e-57 195.1 0.4 7.6e-57 194.8 0.4	1.0 1	PGSC0003DMP400023154	PGSC0003DMT400034021		PGSC0003DMG400013076
	7.4e-55 188.2 0.4 8.6e-55 188.0 0.4	1.0 1	PGSC0003DMP400067601	PGSC0003DMT400095926		PGSC0003DMG400045497
	1.8e-52 180.3 4.4 2.1e-52 180.1 4.4	1.0 1	PGSC0003DMP400015304	PGSC0003DMT400022460		PGSC0003DMG400008703
	2.1e-52 180.1 4.3 2.7e-52 179.8 4.3	1.0 1	PGSC0003DMP400015301	PGSC0003DMT400022457		PGSC0003DMG400008703
	2.1e-50 173.6 5.3 2.4e-50 173.3 5.3	1.0 1	PGSC0003DMP400038217	PGSC0003DMT400056846		PGSC0003DMG400022113
	7.2e-50 171.8 0.5 9e-50 171.5 0.5	1.1 1	PGSC0003DMP400039049	PGSC0003DMT400058020		PGSC0003DMG400022526
	9.2e-50 171.4 0.5 1.1e-49 171.2 0.5	1.0 1	PGSC0003DMP400039048	PGSC0003DMT400058019		PGSC0003DMG400022526
	5.8e-46 158.9 0.2 1.5e-45 157.5 0.1	1.6 1	PGSC0003DMP400015799	PGSC0003DMT400023190		PGSC0003DMG400008982
	1e-44 154.8 1.2 2.6e-44 153.5 1.2	1.5 1	PGSC0003DMP400030618	PGSC0003DMT400045193		PGSC0003DMG400017529
	1.9e-44 153.9 0.7 4.2e-44 152.8 0.7	1.5 1	PGSC0003DMP400030649	PGSC0003DMT400045232		PGSC0003DMG400017547
	2.6e-44 153.5 3.1 7.7e-44 151.9 3.1	1.6 1	PGSC0003DMP400042457	PGSC0003DMT400063081		PGSC0003DMG400024538
	5e-44 152.5 3.9 2.5e-43 150.2 3.9	1.8 1	PGSC0003DMP400002186	PGSC0003DMT400003025		PGSC0003DMG400001199
	1e-42 148.2 0.0 3.1e-42 146.6 0.0	1.6 1	PGSC0003DMP400065696	PGSC0003DMT400094021		PGSC0003DMG400043592
	7.8e-42 145.3 4.0 1e-41 144.9 4.0	1.1 1	PGSC0003DMP400049836	PGSC0003DMT400073646		PGSC0003DMG400028605
	4.6e-41 142.7 1.3 1e-40 141.6 1.3	1.5 1	PGSC0003DMP400015795	PGSC0003DMT400023183		PGSC0003DMG400008978
	4.9e-41 142.6 0.1 1.2e-40 141.4 0.1	1.5 1	PGSC0003DMP400015796	PGSC0003DMT400023184		PGSC0003DMG400008979
	6.3e-41 142.3 0.2 8e-41 142.0 0.2	1.0 1	PGSC0003DMP400063233	PGSC0003DMT400091558		PGSC0003DMG400041129
	1.3e-40 141.2 4.2 4.3e-40 139.5 4.2	1.7 1	PGSC0003DMP400042456	PGSC0003DMT400063080		PGSC0003DMG400024537
	3.3e-39 136.6 0.3 6.8e-39 135.6 0.3	1.4 1	PGSC0003DMP400015801	PGSC0003DMT400023193		PGSC0003DMG400008985
	4.3e-39 136.2 1.9 5.8e-39 135.8 1.9	1.1 1	PGSC0003DMP400055896	PGSC0003DMT400083215		PGSC0003DMG400033123
	5.7e-39 135.8 4.7 9.8e-39 135.1 4.7	1.3 1	PGSC0003DMP400015806	PGSC0003DMT400023204		PGSC0003DMG402008987
	6.2e-39 135.7 0.1 1.2e-38 134.8 0.1	1.3 1	PGSC0003DMP400067225	PGSC0003DMT400095550		PGSC0003DMG400045121
	7.1e-38 132.2 0.1 8.8e-38 131.9 0.1	1.0 1	PGSC0003DMP400026054	PGSC0003DMT400038362		PGSC0003DMG400014802
	1.9e-37 130.9 0.0 5.8e-37 129.2 0.0	1.6 1	PGSC0003DMP400015797	PGSC0003DMT400023187		PGSC0003DMG400008980
	6.4e-37 129.1 0.2 7e-37 129.0 0.2	1.0 1	PGSC0003DMP400057734	PGSC0003DMT400086059		PGSC0003DMG400035630
	4.9e-36 126.2 0.0 9.6e-36 125.2 0.0	1.3 1	PGSC0003DMP400015800	PGSC0003DMT400023192		PGSC0003DMG400008984
	8.3e-36 125.4 6.5 6.8e-35 122.4 6.5	2.0 1	PGSC0003DMP400018390	PGSC0003DMT400026971		PGSC0003DMG400010403
	7.6e-34 119.0 0.0 8.4e-34 118.8 0.0	1.0 1	PGSC0003DMP400007265	PGSC0003DMT400010417		PGSC0003DMG400004069
	1.8e-31 111.2 0.1 1.9e-31 111.1 0.1	1.0 1	PGSC0003DMP400039046	PGSC0003DMT400058017		PGSC0003DMG400022526
	8.3e-31 108.9 0.0 9.4e-31 108.8 0.0	1.0 1	PGSC0003DMP400007502	PGSC0003DMT400010765		PGSC0003DMG400004207
	2.4e-27 97.5 2.3 2.4e-27 97.5 2.3	1.3 1	PGSC0003DMP400015805	PGSC0003DMT400023203		PGSC0003DMG401008987
	9e-25 89.1 0.0 1.6e-15 58.6 0.0	2.1 2	PGSC0003DMP400049831	PGSC0003DMT400073641		PGSC0003DMG400028603
	7.2e-20 72.9 0.0 7.8e-20 72.8 0.0	1.0 1	PGSC0003DMP400062988	PGSC0003DMT400091313		PGSC0003DMG400040884
	8.8e-19 69.3 0.0 1.1e-18 69.0 0.0	1.1 1	PGSC0003DMP400015111	PGSC0003DMT400022161		PGSC0003DMG400008597
	3.2e-16 60.9 0.0 3.7e-16 60.7 0.0	1.0 1	PGSC0003DMP400058357	PGSC0003DMT400086682		PGSC0003DMG400036253
	3.3e-14 54.2 0.0 4.6e-14 53.8 0.0	1.2 1	PGSC0003DMP400006541	PGSC0003DMT400009411		PGSC0003DMG400003656
	5e-14 53.6 0.0 6e-14 53.4 0.0	1.1 1	PGSC0003DMP400023008	PGSC0003DMT400033803		PGSC0003DMG400012989
	6.7e-14 53.2 0.0 7.7e-14 53.0 0.0	1.0 1	PGSC0003DMP400064424	PGSC0003DMT400092749		PGSC0003DMG400042320
	1.6e-13 51.9 0.0 2.1e-13 51.6 0.0	1.1 1	PGSC0003DMP400023009	PGSC0003DMT400033804		PGSC0003DMG400012989
	6e-13 50.1 0.0 6.7e-13 49.9 0.0	1.0 1	PGSC0003DMP400015300	PGSC0003DMT400022456		PGSC0003DMG400008703
	2.3e-11 44.9 0.2 3.4e-11 44.3 0.2	1.3 1	PGSC0003DMP400018623	PGSC0003DMT400027301		PGSC0003DMG400010528
	1.4e-09 39.0 0.0 1.5e-09 38.9 0.0	1.0 1	PGSC0003DMP400023153	PGSC0003DMT400034020		PGSC0003DMG400013076
	1.7e-09 38.7 0.1 2.1e-09 38.4 0.1	1.0 1	PGSC0003DMP400015803	PGSC0003DMT400023195		PGSC0003DMG400008985
	1.7e-09 38.7 0.0 1.8e-09 38.6 0.0	1.0 1	PGSC0003DMP400023152	PGSC0003DMT400034019		PGSC0003DMG400013076
	3.2e-09 37.8 0.2 4.4e-09 37.3 0.2	1.2 1	PGSC0003DMP400006539	PGSC0003DMT400009408		PGSC0003DMG400003656
	6.9e-09 36.7 0.0 8.1e-09 36.5 0.0	1.1 1	PGSC0003DMP400015110	PGSC0003DMT400022160		PGSC0003DMG400008597
	8.5e-09 36.4 0.1 1e-08 36.1 0.1	1.1 1	PGSC0003DMP400000845	PGSC0003DMT400001136		PGSC0003DMG401000428
	9.6e-09 36.2 0.1 1.2e-08 35.9 0.1	1.1 1	PGSC0003DMP400016734	PGSC0003DMT400024478		PGSC0003DMG400009465
	9e-07 29.7 0.0 1.1e-06 29.4 0.0	1.1 1	PGSC0003DMP400049832	PGSC0003DMT400073642		PGSC0003DMG400028603
	3.3e-05 24.6 0.1 3.6e-05 24.4 0.1	1.1 1	PGSC0003DMP400020957	PGSC0003DMT400030852		PGSC0003DMG400011819
	0.0024 18.5 1.2 0.006 17.1 1.2	1.7 1	PGSC0003DMP400015802	PGSC0003DMT400023194		PGSC0003DMG400008985
	------ inclusion threshold ------
	2.3 8.6 4.7 3.9 7.8 4.7	1.5 1	PGSC0003DMP400050724	PGSC0003DMT400074896		PGSC0003DMG400029126

## Sheet: S5
Table S5: StAP list of selected proteins.
	Gene, transcript and protein names are indicated. Lengh of proteins, chromosome positions are indicated.
	Gene	Chromosome	Chromosome position	DMT	DMT lenght (pb)	Protein	StAP name	Protein lenght (aa)
	PGSC0003DMG400000231	Chr1	[73543391..73545202]	PGSC0003DMT400000651	1812pb	PGSC0003DMP400000488	StAP1.3	480
	PGSC0003DMG401000428	Chr11	[39471944..39477155]	PGSC0003DMT400001138	5212pb	PGSC0003DMP400000847	StAP11.2	498
	PGSC0003DMG400000807	Chr5	[1901842..1903487]	PGSC0003DMT400002116	1646pb	PGSC0003DMP400001539	StAP5.1	545
	PGSC0003DMG400001781	Chr1	[67471987..67473129]	PGSC0003DMT400004466	1143pb	PGSC0003DMP400003188	StAP1.1	380
	PGSC0003DMG400002046	Chr12	[55761188..55763607]	PGSC0003DMT400005181	2420pb	PGSC0003DMP400003660	StAP12.1	385
	PGSC0003DMG400002196	Chr2	[5088313..5089909]	PGSC0003DMT400005606	1597pb	PGSC0003DMP400003920	StAP2.1	466
	PGSC0003DMG400003655	Chr2	[39058583..39062821]	PGSC0003DMT400009406	4239pb	PGSC0003DMP400006538	StAP2.6	539
	PGSC0003DMG400003656	Chr2	[39045897..39050672]	PGSC0003DMT400009410	4776pb	PGSC0003DMP400006540	StAP2.5	514
	PGSC0003DMG400004069	Chr6	[50937281..50942365]	PGSC0003DMT400010418	5085pb	PGSC0003DMP400007266	StAP6.5	558
	PGSC0003DMG400004070	Chr6	[50962862..50964337]	PGSC0003DMT400010420	1476pb	PGSC0003DMP400007268	StAP6.6	491
	PGSC0003DMG400004810	Chr4	[52347058..52349042]	PGSC0003DMT400012257	1985pb	PGSC0003DMP400008524	StAP8.11	482
	PGSC0003DMG400005409	Chr1	[74176279..74180021]	PGSC0003DMT400013830	3743pb	PGSC0003DMP400009572	StAP1.4	644
	PGSC0003DMG400005488	Chr3	[15214708..15217481]	PGSC0003DMT400013994	2774pb	PGSC0003DMP400009675	StAP3.3	476
	PGSC0003DMG400005628	Chr3	[59155555..59157429]	PGSC0003DMT400014352	1875pb	PGSC0003DMP400009908	StAP3.5	486
	PGSC0003DMG400005901	Chr6	[54605426..54607144]	PGSC0003DMT400015093	1719pb	PGSC0003DMP400010450	StAP6.7	460
	PGSC0003DMG400008597	Chr10	[52673162..52681705]	PGSC0003DMT400022163	8544pb	PGSC0003DMP400015113	StAP10.2	500
	PGSC0003DMG400008703	Chr4	[52488903..52498446]	PGSC0003DMT400022458	9544pb	PGSC0003DMP400015302	StAP4.3	600
	PGSC0003DMG400008899	Chr9	[1544039..1545795]	PGSC0003DMT400022985	1757pb	PGSC0003DMP400015653	StAP9.1	432
	PGSC0003DMG400010528	Chr4	[49644819..49652681]	PGSC0003DMT400027299	7863pb	PGSC0003DMP400018621	StAP4.2	435
	PGSC0003DMG400011779	Chr6	[42827767..42832100]	PGSC0003DMT400030753	4334pb	PGSC0003DMP400020881	StAP6.3	441
	PGSC0003DMG400012989	Chr9	[4391620..4400527]	PGSC0003DMT400033805	8908pb	PGSC0003DMP400023010	StAP9.2	500
	PGSC0003DMG400013076	Chr5	[49428714..49437016]	PGSC0003DMT400034018	8303pb	PGSC0003DMP400023151	StAP5.4	479
	PGSC0003DMG400013307	Chr11	[1233766..1235285]	PGSC0003DMT400034631	1520pb	PGSC0003DMP400023544	StAP11.1	431
	PGSC0003DMG400013439	Chr3	[343737..347232]	PGSC0003DMT400034964	3496pb	PGSC0003DMP400023784	StAP3.1	444
	PGSC0003DMG400014156	Chr3	[57458317..57460129]	PGSC0003DMT400036705	1813pb	PGSC0003DMP400024892	StAP3.4	415
	PGSC0003DMG400014607	Chr5	[45880235..45881822]	PGSC0003DMT400037868	1588pb	PGSC0003DMP400025733	StAP5.3	346
	PGSC0003DMG400014646	Chr6	[498506..506950]	PGSC0003DMT400037975	8445pb	PGSC0003DMP400025801	StAP6.1	418
	PGSC0003DMG400014766	Chr8	[44296328..44299034]	PGSC0003DMT400038273	2707pb	PGSC0003DMP400025990	StAP8.9	440
	PGSC0003DMG400014767	Chr8	[44285609..44287949]	PGSC0003DMT400038275	2341pb	PGSC0003DMP400025992	StAP8.8	437
	PGSC0003DMG400015016	Chr7	[46055148..46062060]	PGSC0003DMT400038856	6913pb	PGSC0003DMP400026409	StAP7.5	508
	PGSC0003DMG401015714	Chr8	[46258311..46259790]	PGSC0003DMT400040640	1480pb	PGSC0003DMP400027556	StAP8.10	466
	PGSC0003DMG400016442	Chr2	[36582089..36587773]	PGSC0003DMT400042401	5685pb	PGSC0003DMP400028764	StAP2.4	600
	PGSC0003DMG400018283	Chr1	[78921243..78926753]	PGSC0003DMT400047088	5511pb	PGSC0003DMP400031856	StAP1.6	506
	PGSC0003DMG400018877	Chr10	[5258629..5260282]	PGSC0003DMT400048585	1654pb	PGSC0003DMP400032897	StAP10.1	461
	PGSC0003DMG400019622	Chr11	[40723034..40724830]	PGSC0003DMT400050492	1797pb	PGSC0003DMP400034088	StAP11.3	452
	PGSC0003DMG400021606	Chr9	[61166211..61175740]	PGSC0003DMT400055639	9530pb	PGSC0003DMP400037457	StAP9.4	480
	PGSC0003DMG400022062	Chr2	[17231316..17236548]	PGSC0003DMT400056723	5233pb	PGSC0003DMP400038145	StAP2.2	510
	PGSC0003DMG400022113	Chr0	[38229467..38233573]	PGSC0003DMT400056847	4107pb	PGSC0003DMP400038218	StAP0.1	408
	PGSC0003DMG400022526	Chr3	[3351449..3357162]	PGSC0003DMT400058018	5714pb	PGSC0003DMP400039047	StAP3.2	547
	PGSC0003DMG400023144	Chr8	[40142198..40145798]	PGSC0003DMT400059566	3601pb	PGSC0003DMP400040088	StAP8.7	485
	PGSC0003DMG400023324	Chr5	[51888392..51890420]	PGSC0003DMT400059946	2029pb	PGSC0003DMP400040317	StAP5.6	444
	PGSC0003DMG400023357	Chr5	[51404950..51412381]	PGSC0003DMT400060025	7432pb	PGSC0003DMP400040383	StAP5.5	477
	PGSC0003DMG400025293	Chr4	[3983894..3985593]	PGSC0003DMT400065088	1700pb	PGSC0003DMP400043885	StAP4.1	479
	PGSC0003DMG400025470	Chr2	[23549631..23551346]	PGSC0003DMT400065489	1716pb	PGSC0003DMP400044172	StAP2.3	429
	PGSC0003DMG400027999	Chr10	[52900957..52906990]	PGSC0003DMT400071953	6034pb	PGSC0003DMP400048655	StAP10.3	401
	PGSC0003DMG400028603	Chr1	[76347103..76354364]	PGSC0003DMT400073638	7262pb	PGSC0003DMP400049828	StAP1.5	655
	PGSC0003DMG400028911	Chr6	[50231943..50235591]	PGSC0003DMT400074390	3649pb	PGSC0003DMP400050383	StAP6.4	469
	PGSC0003DMG400030172	Chr9	[54513083..54516979]	PGSC0003DMT400077580	3897pb	PGSC0003DMP400052544	StAP9.3	469
	PGSC0003DMG400031212	Chr6	[17390768..17394217]	PGSC0003DMT400080179	3450pb	PGSC0003DMP400054386	StAP6.2	437
	PGSC0003DMG400037304	Chr7	[1848304..1849614]	PGSC0003DMT400087733	1311pb	PGSC0003DMP400059408	StAP7.1	436
	PGSC0003DMG400037503	Chr8	[3152427..3153638]	PGSC0003DMT400087932	1212pb	PGSC0003DMP400059607	StAP8.3	403
	PGSC0003DMG400037671	Chr7	[1852808..1854130]	PGSC0003DMT400088100	1323pb	PGSC0003DMP400059775	StAP7.2	440
	PGSC0003DMG400037894	Chr4	[64866741..64868048]	PGSC0003DMT400088323	1308pb	PGSC0003DMP400059998	StAP4.4	435
	PGSC0003DMG400041402	Chr7	[43090211..43091854]	PGSC0003DMT400091831	1644pb	PGSC0003DMP400063506	StAP7.4	547
	PGSC0003DMG400043036	Chr1	[67485835..67487142]	PGSC0003DMT400093465	1308pb	PGSC0003DMP400065140	StAP1.2	435
	PGSC0003DMG400044135	Chr8	[3145070..3146113]	PGSC0003DMT400094564	1044pb	PGSC0003DMP400066239	StAP8.1	347
	PGSC0003DMG400044361	Chr8	[3162551..3163921]	PGSC0003DMT400094790	1371pb	PGSC0003DMP400066465	StAP8.4	456
	PGSC0003DMG400044521	Chr8	[3182320..3183639]	PGSC0003DMT400094950	1320pb	PGSC0003DMP400066625	StAP8.6	439
	PGSC0003DMG400045370	Chr5	[38795837..38797447]	PGSC0003DMT400095799	1611pb	PGSC0003DMP400067474	StAP5.2	536
	PGSC0003DMG400045513	Chr8	[3165499..3166821]	PGSC0003DMT400095942	1323pb	PGSC0003DMP400067617	StAP8.5	440
	PGSC0003DMG400045930	Chr7	[1867725..1869080]	PGSC0003DMT400096359	1356pb	PGSC0003DMP400068034	StAP7.3	451
	PGSC0003DMG400045992	Chr8	[3150265..3151668]	PGSC0003DMT400096421	1404pb	PGSC0003DMP400068096	StAP8.2	467
				Gen	Transcripto		pos cr	long DMT		Proteína
				PGSC0003DMG400000231	PGSC0003DMT400000651		[73543391..73545202]	1812pb	PGSC0003DMP400000488	PGSC0003DMP400000488	1
				PGSC0003DMG401000428	PGSC0003DMT400001138		[39471944..39477155]	5212pb	PGSC0003DMP400000847	PGSC0003DMP400000847	1
				PGSC0003DMG400000807	PGSC0003DMT400002116		[1901842..1903487]	1646pb	PGSC0003DMP400001539	PGSC0003DMP400001539	1
				PGSC0003DMG400001781	PGSC0003DMT400004466		[67471987..67473129]	1143pb	PGSC0003DMP400003188	PGSC0003DMP400003188	1
				PGSC0003DMG400002046	PGSC0003DMT400005181		[55761188..55763607]	2420pb	PGSC0003DMP400003660	PGSC0003DMP400003660	1
				PGSC0003DMG400002196	PGSC0003DMT400005606		[5088313..5089909]	1597pb	PGSC0003DMP400003920	PGSC0003DMP400003920	1
				PGSC0003DMG400003655	PGSC0003DMT400009406		[39058583..39062821]	4239pb	PGSC0003DMP400006538	PGSC0003DMP400006538	1
				PGSC0003DMG400003656	PGSC0003DMT400009410		[39045897..39050672]	4776pb	PGSC0003DMP400006540	PGSC0003DMP400006540	1
				PGSC0003DMG400004069	PGSC0003DMT400010418		[50937281..50942365]	5085pb	PGSC0003DMP400007266	PGSC0003DMP400007266	1
				PGSC0003DMG400004070	PGSC0003DMT400010420		[50962862..50964337]	1476pb	PGSC0003DMP400007268	PGSC0003DMP400007268	1
				PGSC0003DMG400004810	PGSC0003DMT400012257		[52347058..52349042]	1985pb	PGSC0003DMP400008524	PGSC0003DMP400008524	1
				PGSC0003DMG400005409	PGSC0003DMT400013830		[74176279..74180021]	3743pb	PGSC0003DMP400009572	PGSC0003DMP400009572	1
				PGSC0003DMG400005488	PGSC0003DMT400013994		[15214708..15217481]	2774pb	PGSC0003DMP400009675	PGSC0003DMP400009675	1
				PGSC0003DMG400005628	PGSC0003DMT400014352		[59155555..59157429]	1875pb	PGSC0003DMP400009908	PGSC0003DMP400009908	1
				PGSC0003DMG400005901	PGSC0003DMT400015093		[54605426..54607144]	1719pb	PGSC0003DMP400010450	PGSC0003DMP400010450	1
				PGSC0003DMG400008597	PGSC0003DMT400022163		[52673162..52681705]	8544pb	PGSC0003DMP400015113	PGSC0003DMP400015113	1
				PGSC0003DMG400008703	PGSC0003DMT400022458		[52488903..52498446]	9544pb	PGSC0003DMP400015302	PGSC0003DMP400015302	1
				PGSC0003DMG400008899	PGSC0003DMT400022985		[1544039..1545795]	1757pb	PGSC0003DMP400015653	PGSC0003DMP400015653	1
				PGSC0003DMG400010528	PGSC0003DMT400027299		[49644819..49652681]	7863pb	PGSC0003DMP400018621	PGSC0003DMP400018621	1
				PGSC0003DMG400011779	PGSC0003DMT400030753		[42827767..42832100]	4334pb	PGSC0003DMP400020881	PGSC0003DMP400020881	1
				PGSC0003DMG400012989	PGSC0003DMT400033805		[4391620..4400527]	8908pb	PGSC0003DMP400023010	PGSC0003DMP400023010	1
				PGSC0003DMG400013076	PGSC0003DMT400034018		[49428714..49437016]	8303pb	PGSC0003DMP400023151	PGSC0003DMP400023151	1
				PGSC0003DMG400013307	PGSC0003DMT400034631		[1233766..1235285]	1520pb	PGSC0003DMP400023544	PGSC0003DMP400023544	1
				PGSC0003DMG400013439	PGSC0003DMT400034964		[343737..347232]	3496pb	PGSC0003DMP400023784	PGSC0003DMP400023784	1
				PGSC0003DMG400014156	PGSC0003DMT400036705		[57458317..57460129]	1813pb	PGSC0003DMP400024892	PGSC0003DMP400024892	1
				PGSC0003DMG400014607	PGSC0003DMT400037868		[45880235..45881822]	1588pb	PGSC0003DMP400025733	PGSC0003DMP400025733	1
				PGSC0003DMG400014646	PGSC0003DMT400037975		[498506..506950]	8445pb	PGSC0003DMP400025801	PGSC0003DMP400025801	1
				PGSC0003DMG400014766	PGSC0003DMT400038273		[44296328..44299034]	2707pb	PGSC0003DMP400025990	PGSC0003DMP400025990	1
				PGSC0003DMG400014767	PGSC0003DMT400038275		[44285609..44287949]	2341pb	PGSC0003DMP400025992	PGSC0003DMP400025992	1
				PGSC0003DMG400015016	PGSC0003DMT400038856		[46055148..46062060]	6913pb	PGSC0003DMP400026409	PGSC0003DMP400026409	1
				PGSC0003DMG401015714	PGSC0003DMT400040640		[46258311..46259790]	1480pb	PGSC0003DMP400027556	PGSC0003DMP400027556	1
				PGSC0003DMG400016442	PGSC0003DMT400042401		[36582089..36587773]	5685pb	PGSC0003DMP400028764	PGSC0003DMP400028764	1
				PGSC0003DMG400018283	PGSC0003DMT400047088		[78921243..78926753]	5511pb	PGSC0003DMP400031856	PGSC0003DMP400031856	1
				PGSC0003DMG400018877	PGSC0003DMT400048585		[5258629..5260282]	1654pb	PGSC0003DMP400032897	PGSC0003DMP400032897	1
				PGSC0003DMG400019622	PGSC0003DMT400050492		[40723034..40724830]	1797pb	PGSC0003DMP400034088	PGSC0003DMP400034088	1
				PGSC0003DMG400021606	PGSC0003DMT400055639		[61166211..61175740]	9530pb	PGSC0003DMP400037457	PGSC0003DMP400037457	1
				PGSC0003DMG400022062	PGSC0003DMT400056723		[17231316..17236548]	5233pb	PGSC0003DMP400038145	PGSC0003DMP400038145	1
				PGSC0003DMG400022113	PGSC0003DMT400056847		[38229467..38233573]	4107pb	PGSC0003DMP400038218	PGSC0003DMP400038218	1
				PGSC0003DMG400022526	PGSC0003DMT400058018		[3351449..3357162]	5714pb	PGSC0003DMP400039047	PGSC0003DMP400039047	1
				PGSC0003DMG400023144	PGSC0003DMT400059566		[40142198..40145798]	3601pb	PGSC0003DMP400040088	PGSC0003DMP400040088	1
				PGSC0003DMG400023324	PGSC0003DMT400059946		[51888392..51890420]	2029pb	PGSC0003DMP400040317	PGSC0003DMP400040317	1
				PGSC0003DMG400023357	PGSC0003DMT400060025		[51404950..51412381]	7432pb	PGSC0003DMP400040383	PGSC0003DMP400040383	1
				PGSC0003DMG400025293	PGSC0003DMT400065088		[3983894..3985593]	1700pb	PGSC0003DMP400043885	PGSC0003DMP400043885	1
				PGSC0003DMG400025470	PGSC0003DMT400065489		[23549631..23551346]	1716pb	PGSC0003DMP400044172	PGSC0003DMP400044172	1
				PGSC0003DMG400027999	PGSC0003DMT400071953		[52900957..52906990]	6034pb	PGSC0003DMP400048655	PGSC0003DMP400048655	1
				PGSC0003DMG400028603	PGSC0003DMT400073638		[76347103..76354364]	7262pb	PGSC0003DMP400049828	PGSC0003DMP400049828	1
				PGSC0003DMG400028911	PGSC0003DMT400074390		[50231943..50235591]	3649pb	PGSC0003DMP400050383	PGSC0003DMP400050383	1
				PGSC0003DMG400030172	PGSC0003DMT400077580		[54513083..54516979]	3897pb	PGSC0003DMP400052544	PGSC0003DMP400052544	1
				PGSC0003DMG400031212	PGSC0003DMT400080179		[17390768..17394217]	3450pb	PGSC0003DMP400054386	PGSC0003DMP400054386	1
				PGSC0003DMG400037304	PGSC0003DMT400087733		[1848304..1849614]	1311pb	PGSC0003DMP400059408	PGSC0003DMP400059408	1
				PGSC0003DMG400037503	PGSC0003DMT400087932		[3152427..3153638]	1212pb	PGSC0003DMP400059607	PGSC0003DMP400059607	1
				PGSC0003DMG400037671	PGSC0003DMT400088100		[1852808..1854130]	1323pb	PGSC0003DMP400059775	PGSC0003DMP400059775	1
				PGSC0003DMG400037894	PGSC0003DMT400088323		[64866741..64868048]	1308pb	PGSC0003DMP400059998	PGSC0003DMP400059998	1
				PGSC0003DMG400041402	PGSC0003DMT400091831		[43090211..43091854]	1644pb	PGSC0003DMP400063506	PGSC0003DMP400063506	1
				PGSC0003DMG400043036	PGSC0003DMT400093465		[67485835..67487142]	1308pb	PGSC0003DMP400065140	PGSC0003DMP400065140	1
				PGSC0003DMG400044135	PGSC0003DMT400094564		[3145070..3146113]	1044pb	PGSC0003DMP400066239	PGSC0003DMP400066239	1
				PGSC0003DMG400044361	PGSC0003DMT400094790		[3162551..3163921]	1371pb	PGSC0003DMP400066465	PGSC0003DMP400066465	1
				PGSC0003DMG400044521	PGSC0003DMT400094950		[3182320..3183639]	1320pb	PGSC0003DMP400066625	PGSC0003DMP400066625	1
				PGSC0003DMG400045370	PGSC0003DMT400095799		[38795837..38797447]	1611pb	PGSC0003DMP400067474	PGSC0003DMP400067474	1
				PGSC0003DMG400045513	PGSC0003DMT400095942		[3165499..3166821]	1323pb	PGSC0003DMP400067617	PGSC0003DMP400067617	1
				PGSC0003DMG400045930	PGSC0003DMT400096359		[1867725..1869080]	1356pb	PGSC0003DMP400068034	PGSC0003DMP400068034	1
				PGSC0003DMG400045992	PGSC0003DMT400096421		[3150265..3151668]	1404pb	PGSC0003DMP400068096	PGSC0003DMP400068096	1

## Sheet: S6
Table S6: MEME motifs Logo and sequences.
Logo	Name	Alt. Name	Width	Motif Similarity Matrix
					1	2	3	4	5	6	7	8	9	10	11	12	13	14	15	16	17	18	19	20
1		KISIGTPPQKFYVILDTGSDLTWVQCSPC	MEME-1	29	--	0.26	0.38	0.25	0.17	0.21	0.21	0.19	0.26	0.23	0.21	0.22	0.22	0.16	0.19	0.18	0.29	0.14	0.19	0.2
2		GGPLSIJGBLQQQNFLVVYDLENSRVGFA	MEME-2	29	0.26	--	0.21	0.28	0.23	0.2	0.17	0.2	0.21	0.32	0.18	0.22	0.21	0.21	0.25	0.18	0.29	0.17	0.23	0.19
3		VSTGDSNGGGGTIIDSGTTLTYLPEPAYTALRSAFRKQVSG	MEME-3	41	0.38	0.21	--	0.32	0.23	0.26	0.21	0.2	0.2	0.31	0.16	0.27	0.25	0.15	0.22	0.25	0.22	0.23	0.22	0.2
4		FAAADGJLGLGRGSJSLVSQL	MEME-4	21	0.25	0.28	0.32	--	0.17	0.2	0.2	0.21	0.27	0.31	0.23	0.26	0.17	0.23	0.21	0.23	0.28	0.23	0.15	0.2
5		CEYQVSYGDGSSTKGDLASDT	MEME-5	21	0.17	0.23	0.23	0.17	--	0.19	0.21	0.21	0.14	0.2	0.2	0.22	0.21	0.21	0.23	0.16	0.19	0.23	0.13	0.22
6		PJFBPSKSSTYKTVSCSSPLC	MEME-6	21	0.21	0.2	0.26	0.2	0.19	--	0.19	0.25	0.26	0.22	0.19	0.17	0.17	0.26	0.22	0.16	0.14	0.21	0.13	0.3
7		PVFSFWLNRBAEEEEGGEJVFGGVDPKHFKGEHTYVPVTQKGYWQFDMGD	MEME-7	50	0.21	0.17	0.21	0.2	0.21	0.19	--	0.16	0.2	0.3	0.2	0.32	0.22	0.13	0.15	0.21	0.32	0.16	0.31	0.19
8		HDPLCSACEMAVVWMQNQLRQNETKDKILEYVNZLCEKLPSPMGESAVDC	MEME-8	50	0.19	0.2	0.2	0.21	0.21	0.25	0.16	--	0.28	0.27	0.16	0.26	0.22	0.19	0.14	0.29	0.24	0.15	0.26	0.24
9		SPTFYYVNLEGISVGGKTLPI	MEME-9	21	0.26	0.21	0.2	0.27	0.14	0.26	0.2	0.28	--	0.2	0.29	0.22	0.23	0.16	0.33	0.21	0.2	0.25	0.2	0.23
10		SIPNVAFGCGHDNSG	MEME-10	15	0.23	0.32	0.31	0.31	0.2	0.22	0.3	0.27	0.2	--	0.37	0.28	0.3	0.32	0.25	0.24	0.29	0.25	0.18	0.22
11		SMPDISFTIGNKKFPLTPEQYILKVGEGVATQCISGFTALD	MEME-11	41	0.21	0.18	0.16	0.23	0.2	0.19	0.2	0.16	0.29	0.37	--	0.25	0.27	0.15	0.19	0.19	0.36	0.19	0.3	0.21
12		IGGKFSYCLVSRGSG	MEME-12	15	0.22	0.22	0.27	0.26	0.22	0.17	0.32	0.26	0.22	0.28	0.25	--	0.2	0.3	0.23	0.26	0.27	0.24	0.16	0.26
13		CYBLSGSVTVSFPTVKFHFAGG	MEME-13	22	0.22	0.21	0.25	0.17	0.21	0.17	0.22	0.22	0.23	0.3	0.27	0.2	--	0.15	0.26	0.21	0.18	0.22	0.27	0.25
14		NGFTLDLIHRDSPLSPFYNPSNTPSERLRNAFHRSFSRASFF	MEME-14	42	0.16	0.21	0.15	0.23	0.21	0.26	0.13	0.19	0.16	0.32	0.15	0.3	0.15	--	0.16	0.16	0.16	0.18	0.21	0.23
15		TYKKNGESCAIPYGTGSISGFFSZDNVKVGDLVVKDQVFIEATREPSITF	MEME-15	50	0.19	0.25	0.22	0.21	0.23	0.22	0.15	0.14	0.33	0.25	0.19	0.23	0.26	0.16	--	0.26	0.27	0.24	0.25	0.23
16		SQZCKTVVSQYGQTIWDLLLSGAQPDKICSQV	MEME-16	32	0.18	0.18	0.25	0.23	0.16	0.16	0.21	0.29	0.21	0.24	0.19	0.26	0.21	0.16	0.26	--	0.23	0.17	0.16	0.26
17		LPAENYLIPVDSSGLFCLAFA	MEME-17	21	0.29	0.29	0.22	0.28	0.19	0.14	0.32	0.24	0.2	0.29	0.36	0.27	0.18	0.16	0.27	0.23	--	0.2	0.2	0.2
18		DNSNATSHINFGDSAIVSGPNVVSTPJIK	MEME-18	29	0.14	0.17	0.23	0.23	0.23	0.21	0.16	0.15	0.25	0.25	0.19	0.24	0.22	0.18	0.24	0.17	0.2	--	0.22	0.16
19		DSDTDIVALKNYMDAQYFG	MEME-19	19	0.19	0.23	0.22	0.15	0.13	0.13	0.31	0.26	0.2	0.18	0.3	0.16	0.27	0.21	0.25	0.16	0.2	0.22	--	0.3
20		GGGVELTELKAHDKARHGRMLAAFDGPJ	MEME-20	28	0.2	0.19	0.2	0.2	0.22	0.3	0.19	0.24	0.23	0.22	0.21	0.26	0.25	0.23	0.23	0.26	0.2	0.16	0.3	--
Search Results
Prev Next Top
Top Scoring Sequences
Each of the following 70 sequences has an E-value less than 10.
The motif matches shown have a position p-value less than 0.0001.
KISIGTPPQKFYVILDTGSDLTWVQCSPC
GGPLSIJGBLQQQNFLVVYDLENSRVGFA
VSTGDSNGGGGTIIDSGTTLTYLPEPAYTALRSAFRKQVSG
FAAADGJLGLGRGSJSLVSQL
CEYQVSYGDGSSTKGDLASDT
PJFBPSKSSTYKTVSCSSPLC
PVFSFWLNRBAEEEEGGEJVFGGVDPKHFKGEHTYVPVTQKGYWQFDMGD
HDPLCSACEMAVVWMQNQLRQNETKDKILEYVNZLCEKLPSPMGESAVDC
SPTFYYVNLEGISVGGKTLPI
SIPNVAFGCGHDNSG
SMPDISFTIGNKKFPLTPEQYILKVGEGVATQCISGFTALD
IGGKFSYCLVSRGSG
CYBLSGSVTVSFPTVKFHFAGG
NGFTLDLIHRDSPLSPFYNPSNTPSERLRNAFHRSFSRASFF
TYKKNGESCAIPYGTGSISGFFSZDNVKVGDLVVKDQVFIEATREPSITF
SQZCKTVVSQYGQTIWDLLLSGAQPDKICSQV
LPAENYLIPVDSSGLFCLAFA
DNSNATSHINFGDSAIVSGPNVVSTPJIK
DSDTDIVALKNYMDAQYFG
GGGVELTELKAHDKARHGRMLAAFDGPJ
	Name
A	Alanine
C	Cysteine
D	Aspartic acid
E	Glutamic acid
F	Phenylalanine
G	Glycine
H	Histidine
I	Isoleucine
K	Lysine
L	Leucine
M	Methionine
N	Asparagine
P	Proline
Q	Glutamine
R	Arginine
S	Serine
T	Threonine
V	Valine
W	Tryptophan
Y	Tyrosine

## Sheet: S7
Table S7: Celullar and subcellular predicted localization of StAP based on YLoc plus Plants model.
	Groups are colored based on cluster from Figure 2 (* Query ID: c4f6a816b9ca4afa1ed354d906cb4f19 Query Date: 14/10/2020 17:15:37. )
Cluster	Short Protein Name	Gene Name	Protein Name	Location *	Short lacation name	%
StAPI	StAP 3.1	PGSC0003DMG400013439	PGSC0003DMP400023784	Cytoplasm	Cy	89.53
	StAP9.3	PGSC0003DMG400030172	PGSC0003DMP400052544	Extracellular space	E	96.12
	StAP1.6	PGSC0003DMG400018283	PGSC0003DMP400025801	Golgi apparatus (also possible: plasma membrane)	GA (PM)	68.35
	StAP7.5	PGSC0003DMG400015016	PGSC0003DMP400026409	Vacuole and extracellular space	V, E	45.92
	StAP 2.4	PGSC0003DMG400016442	PGSC0003DMP400028764	Vacuole and extracellular space	V, E	44.73
	StAP 2.2	PGSC0003DMG400022062	PGSC0003DMP400038145	Vacuole and extracellular space	V, E	44.60
StAPII	StAP 4.3	PGSC0003DMG400008703	PGSC0003DMP400015302	Plasma membrane, extracellular space, and ER	PM, E, ER	30.97
	StAP0.1	PGSC0003DMG400022113	PGSC0003DMP400032897	Vacuole and Golgi apparatus	V, GA	40.97
	StAP 2.5	PGSC0003DMG400003656	PGSC0003DMP400006540	Golgi apparatus (also possible: plasma membrane, vacuole, ER, and extracellular space)	GA (PM, V, ER, E)	40.53
	StAP 2.6	PGSC0003DMG400003655	PGSC0003DMP400006538	Plasma membrane (also possible: Golgi apparatus)	PM (GA)	54.49
	StAP 3.2	PGSC0003DMG400022526	PGSC0003DMP400039047	Plasma membrane, extracellular space, and ER	PM, E, ER	31.97
StAPIII	StAP1.5	PGSC0003DMG400028603	PGSC0003DMP400049828	Plasma membrane	PM	86.57
	StAP6.5	PGSC0003DMG400004069	PGSC0003DMP400007266	Cytoplasm (also possible: nucleus and peroxisome)	Cy (N, P)	49.48
	StAP 6.2	PGSC0003DMG400031212	PGSC0003DMP400054386	Plasma membrane (also possible: extracellular space)	PM (E)	60.91
	StAP 6.3	PGSC0003DMG400011779	PGSC0003DMP400020881	Plasma membrane (also possible: extracellular space and ER)	PM (E, ER)	49.72
	StAP 6.1	PGSC0003DMG400014646	PGSC0003DMP400025801	Golgi apparatus (also possible: plasma membrane)	GA (PM)	68.35
	StAP10.3	PGSC0003DMG400027999	PGSC0003DMP400048655	Nucleus and cytoplasm	N, Cy	48.10
	StAP11.2	PGSC0003DMG401000428	PGSC0003DMP400000847	Plasma membrane (also possible: extracellular space)	PM, (E)	65.74
	StAP10.2	PGSC0003DMG400008597	PGSC0003DMP400015113	Peroxisome (also possible: cytoplasm and plasma membrane)	P (Cy, PM)	63.70
	StAP9.2	PGSC0003DMG400012989	PGSC0003DMP400023010	Plasma membrane, extracellular space, and vacuole	PM, E, V	32.03
	StAP5.4	PGSC0003DMG400013076	PGSC0003DMP400023151	Plasma membrane, extracellular space, and ER	PM, E, ER	30.29
	StAP9.4	PGSC0003DMG400021606	PGSC0003DMP400037457	Plasma membrane (also possible: extracellular space and ER)	PM (E, ER)	65.68
	StAP 3.3	PGSC0003DMG400005488	PGSC0003DMP400009675	Plasma membrane (also possible: extracellular space and Golgi apparatus)	PM (E, GA)	50.47
	StAP4.2	PGSC0003DMG400010528	PGSC0003DMP400018621	Plasma membrane, vacuole, extracellular space, and Golgi apparatus	PM, V, E, GA	23.19
	StAP5.5	PGSC0003DMG400023357	PGSC0003DMP400040383	Plasma membrane (also possible: extracellular space and ER)	PM (E, ER)	53.82
StAPIV	StAP 8.9	PGSC0003DMG400014766	PGSC0003DMP400025990	Plasma membrane (also possible: extracellular space and Golgi apparatus)	PM (E, GA)	55.54
	StAP 8.8	PGSC0003DMG400014767	PGSC0003DMP400025992	Plasma membrane and extracellular space	PM, E	45.34
	StAP 8.7	PGSC0003DMG400023144	PGSC0003DMP400040088	Vacuole	V	81.87
	StAP3.4	PGSC0003DMG400014156	PGSC0003DMP400024892	Cytoplasm (also possible: nucleus)	Cy (N)	68.46
	StAp6.4	PGSC0003DMG400028911	PGSC0003DMP400050383	Vacuole (also possible: plasma membrane and extracellular space)	V (PM, E)	64.32
StAPV	StAP1.4	PGSC0003DMG400005409	PGSC0003DMP400009572	Plasma membrane and vacuole (also possible: extracellular space)	PM, V (E)	40.10
	StAP12.1	PGSC0003DMG400002046	PGSC0003DMP400003660	Cytoplasm (also possible: mitochondrion and nucleus)	Cy (M, N)	46.12
	StAP 4.4	PGSC0003DMG400037894	PGSC0003DMP400059998	Extracellular space, vacuole, plasma membrane, and ER	E, V, PM, ER	22.92
	StAP9.1	PGSC0003DMG400008899	PGSC0003DMP400015653	Vacuole (also possible: Golgi apparatus and plasma membrane)	V (GA, PM)	53.12
	StAP 2.3	PGSC0003DMG400025470	PGSC0003DMP400044172	Vacuole (also possible: plasma membrane and extracellular space)	V (PM, E)	53.40
	StAP11.1	PGSC0003DMG400013307	PGSC0003DMP400023544	ER, extracellular space, Golgi apparatus, and vacuole	ER, E, GA, V	24.62
	StAP5.3	PGSC0003DMG400014607	PGSC0003DMP400025733	Cytoplasm (also possible: nucleus)	Cy (N)	68.51
StAPVI	StAP5.1	PGSC0003DMG400000807	PGSC0003DMP400001539	Extracellular space	E	86.53
	StAP7.4	PGSC0003DMG400041402	PGSC0003DMP400063506	Vacuole (also possible: Golgi apparatus)	V (GA)	67.21
	StAP5.2	PGSC0003DMG400045370	PGSC0003DMP400067474	Vacuole and Golgi apparatus	V, GA	39.12
	StAP 8.11	PGSC0003DMG400004810	PGSC0003DMP400008524	Golgi apparatus and plasma membrane	GA, PM	44.74
	StAP6.7	PGSC0003DMG400005901	PGSC0003DMP400010450	Vacuole	V	83.80
	StAP11.3	PGSC0003DMG400019622	PGSC0003DMP400034088	Golgi apparatus (also possible: vacuole)	GA (V)	72.82
StAPVII	StAP7.1	PGSC0003DMG400037304	PGSC0003DMP400059408	Cytoplasm and nucleus	Cy, N	45.61
	StAP7.2	PGSC0003DMG400037671	PGSC0003DMP400059775	Peroxisome and cytoplasm	P, Cy	44.23
	StAP7.3	PGSC0003DMG400045930	PGSC0003DMP400068034	Cytoplasm, nucleus, and peroxisome	Cy, N, P	32.51
	StAP1.3	PGSC0003DMG400000231	PGSC0003DMP400000488	Extracellular space, ER, vacuole, and Golgi apparatus	ES, ER, V, GA	24.04
	StAP10.1	PGSC0003DMG400018877	PGSC0003DMP400032897	Vacuole and Golgi apparatus	V, GA	40.97
	StAP6.6	PGSC0003DMG400004070	PGSC0003DMP400007268	Chloroplast	C	82.46
	StAP3.5	PGSC0003DMG400005628	PGSC0003DMP400009908	Golgi apparatus, extracellular space, and plasma membrane	GA, E, PM	26.91
	StAP 2.1	PGSC0003DMG400002196	PGSC0003DMP400003920	Cytoplasm and peroxisome	Cy, P	43.62
	StAP4.1	PGSC0003DMG400025293	PGSC0003DMP400043885	Vacuole	V	90.17
StAPVIII	StAP5.6	PGSC0003DMG400023324	PGSC0003DMP400040317	Vacuole and Golgi apparatus	V, GA	41.42
	StAP1.2	PGSC0003DMG400043036	PGSC0003DMP400065140	Extracellular space and plasma membrane (also possible: vacuole)	E, PM (V)	41.33
	StAP1.1	PGSC0003DMG400001781	PGSC0003DMP400003188	Chloroplast	C	95.04
	StAP8.10	PGSC0003DMG401015714	PGSC0003DMP400027556	Vacuole, Golgi apparatus, and extracellular space	V, GA, E	26.86
	StAP 8.3	PGSC0003DMG400037503	PGSC0003DMP400059607	Golgi apparatus and extracellular space (also possible: ER and vacuole)	GA, E (ER, V)	31.85
	StAP 8.4	PGSC0003DMG400044361	PGSC0003DMP400066465	Vacuole, extracellular space, and Golgi apparatus	V, E, GA	26.76
	StAP 8.1	PGSC0003DMG400044135	PGSC0003DMP400066239	Cytoplasm (also possible: nucleus)	Cy (N)	72.55
	StAP 8.2	PGSC0003DMG400045992	PGSC0003DMP400068096	Plasma membrane, Golgi apparatus, chloroplast, cytoplasm, and vacuole	PM, GA, C, Cy, V	15.05
	StAp 8.6	PGSC0003DMG400044521	PGSC0003DMP400066625	Vacuole	V	83.44
	StAP 8.5	PGSC0003DMG400045513	PGSC0003DMP400067617	Vacuole	V	90.04

## Sheet: S8
Table S8: Number of cis-acting regulatory elements present in StAP promoters.
			DMP400023784	DMP400052544	DMP400031856	DMP400026409	DMP400028764	DMP400038145	DMP400015302	DMP400038218	DMP400006540	DMP400006538	DMP400039047	DMP400049828	DMP400007266	DMP400054386	DMP400020881	DMP400025801	DMP400048655	DMP400000847	DMP400015113	DMP400023010	DMP400023151	DMP400037457	DMP400009675	DMP400018621	DMP400040383	DMP400025990	DMP400025992	DMP400040088	DMP400024892	DMP400050383	DMP400009572	DMP400003660	DMP400059998	DMP400015653	DMP400044172	DMP400023544	DMP400025733	DMP400001539	DMP400063506	DMP400067474	DMP400008524	DMP400010450	DMP400034088	DMP400059408	DMP400059775	DMP400068034	DMP400000488
Stress response	ARE	cis-acting regulatory element essential for the anaerobic induction	2	1		1	1	1	1	2	1	3	1		2	1				1	2		1	1					2			1	2				1	4	2	2		1	2	3	6	1	2	4	5
	GC-motif	enhancer-like element involved in anoxic specific inducibility	1																						1				1										1
	LTR	cis-acting element involved in low-temperature responsiveness	1	2						1			2	1	1				1			1									2				1				2						2	1		1
	DRE	cis-acting element involved in dehydration, low-temp, salt stresses																																1
	AT-rich element	binding site of AT-rich DNA binding protein (ATBP-1). water response															1		1											1								2				1	1
	AT-rich sequence	element for maximal elicitor-mediated activation (2copies)										1			1																				1
	DRE core	drought response																									1
	DRE1	drought response					1										1																													1
	as-1	drought response				3	2	1		2				2	1		1	1	1	3	1		1			2			2					3	1	3		1	1				3	1	1	3		1
	MBS	MYB binding site involved in drought-inducibility	1			1				1	1						1						1							2		1			1		1						1
	Myb	water response	3	2	2	3	1	2		6	2		3	5	3	3	1	2	4	1		1	3	3	3	3	7		2	5	4	2	5	1	2	1	2	2	4	3	1	1	2	1	3	3		2	3
	MYB recognition site	drought response								1	1			1																																1
	MyC	drought response	1	3	3	4	1	5	2	4	5		5	5	3	1	2	1	1	2	6	2	2		3	2				1	22	2	2	1	7	2	2		2	4	1	5	5	2	6	2	5	11	3
	STRE	heat, osmotic stress, low pH, nutrient starvation stresses response	4	3	4	2	1	2		2		1	2	1	1	2	2				3	3	4	2	1		6		1	1	3	1	3	2	1	1	3		1	1	1					5	1	1
	box S	wounding and pathogen response																									1									1							1					1
	W box	wounding and pathogen response		1		3		1		2		1		2	1			1	1	1	1	1				1			1				1		1				1	1	2				1	3
	WRE3	wounding and pathogen response	2						1		1		1		1									1		1				1								1					2	1		1
	WUN-motif	wound-responsive element	1	2	1	1	2	1	2	1	1	1			3		1		2				1		3		1		1				1		1	2	2	1	1		2			1
	TC-rich repeats	cis-acting element involved in defense and stress responsiveness			1				1		1	1									1				1	1												1				2	2			2	1	1
Hormonal	ABRE	cis-acting element involved in the abscisic acid responsiveness	2		2	1	3	3	3	1	2			2	3		1	1				4	3	4		3	1		3	2	1				1	3	1		1	4	2	1			1	1	3		1
	ABRE2	ABA response
	ABRE3a	ABA response	1					1	1		1				1									1		2				1						1				2							2
	ABRE4	ABA response		1	1		1	1				1					1													1			1	1		2	1			1	1		1	2	1
	CARE	ABA and GA response										1		1																1					1
	GARE-motif	gibberellin-responsive element											1	1			1							3								1							1
	P-box	gibberellin-responsive element		1							1	1							2							1			1		2		1		1		1						1			1	2	2
	TATC-box	cis-acting element involved in gibberellin-responsiveness			1				1																1		1			2				1
	AuxRR-core	cis-acting regulatory element involved in auxin responsiveness		1						1					1																			1
	TGA-box	part of an auxin-responsive element																																		1
	TGA-element	auxin-responsive element								1									1					2					3		1			1	1	1			1							2
	TGACG-motif	cis-acting regulatory element involved in the MeJA-responsiveness				3	2	1		2				2	1		1	1	1	3	1		1			2			2					3	1	3		1	1				3	1	1	3		1
	CGTCA-motif	cis-acting regulatory element involved in the MeJA-responsiveness	3		1			1	1	2		2	2	2	1		1						1			1			2			1		1			2			2			2	2	2			1
	ERE	ethylene-responsive element	3	1	2	2			3		2	2	2	1	2				2		2	4	3			1	1			2	1		5	2			4	1	1	2		2	3	1	3				2
	SARE	cis-acting element involved in salicylic acid responsiveness
	TCA	cis-acting element involved in salicylic acid responsiveness	1		2	1							1		2												1			1				1	1		1	1				1						1
	TCA-element	cis-acting element involved in salicylic acid responsiveness										1			1				1	1		1			1	1				1	2	1			1				1		2	1
[truncated: 15 more columns]
